# Supplementary material for: A practical implementation of large transcriptomic data analysis to resolve cryptic species diversity problems in microbial eukaryotes
Source: BMC Evol Biol. 2018 Nov 16;18:170. doi: 10.1186/s12862-018-1283-1 (PMC6240226; doi:10.1186/s12862-018-1283-1)
Supplement: Supplementary file 7 — Table S1. Intra- and inter-specific distances for all potential barcoding genes obtained from transcriptome data. (XLSX 105 kb) [file 12862_2018_1283_MOESM7_ESM.xlsx]

## Sheet: Sheet1
Cluster	Cochliopodium Group	Eval	N5 Intra (avg)	Cminus Intra (avg)	N5 vs. Cminus (avg)	N5 vs. Cminut (avg)	Cminus vs. Cminut (avg)	Endostelium Group	Eval	YT10 vs. PRA191 (avg)	YT10 vs. LINKS (avg)	PRA191 vs. LINKS (avg)	Thecamoebida Group	Eval	UKYT1 vs. Thec (avg)	Pellita Group	Eval	Pellita_Brown vs. YT04_Pellita (avg)	Gene
cluster1587	Group8329	5.92e-32	N/A	0.34	0.185	N/A	N/A	NONE	NONE	NONE	NONE	NONE	Group3889	1.67e-30	0	NONE	NONE	NONE
cluster2617	Group7546	3.63e-154	N/A	0	0.135	9.95	10.17	Group1528	0	0	N/A	N/A	NONE	NONE	NONE	NONE	NONE	NONE
cluster2618	Group10461	3.32e-98	N/A	0	0	13.69	12.67	NONE	NONE	NONE	NONE	NONE	Group1531	1.92e-114	0.11	NONE	NONE	NONE
cluster2620	Group1362	1.09e-31	0	0	0	12.62	12.48	NONE	NONE	NONE	NONE	NONE	Group2887	5.41e-31	0	NONE	NONE	NONE
cluster2621	NONE	NONE	NONE	NONE	NONE	NONE	NONE	Group2113	0	0.11	14.2	14.2	Group127	1.31e-41	0.2	Group7084	0	0
cluster2623	NONE	NONE	NONE	NONE	NONE	NONE	NONE	Group6035	0	N/A	12.71	N/A	Group1917	0	0.07	NONE	NONE	NONE
cluster2840	Group8826	0	0	0	0	13.045	12.855	Group1899	0	0.4	15.08	15.04	Group3440	0	0	Group2073	1.02e-85	0	phosphoglycerate kinase
cluster2632	Group969	5.23e-33	N/A	N/A	0	N/A	N/A	Group5660	1.8e-42	0	N/A	N/A	NONE	NONE	NONE	Group8162	3e-39	0
cluster2633	Group6349	3.18e-88	0	0	0	19.05	19.05	NONE	NONE	NONE	NONE	NONE	Group4590	1.85e-71	0.3	Group3219	5.57e-122	0
cluster2636	NONE	NONE	NONE	NONE	NONE	NONE	NONE	Group2235	1.89e-172	0	N/A	N/A	Group3462	0	0.11	Group5203	6.32e-142	0
cluster2640	Group245	1.36e-33	0.47	0	0.235	10.42	10.31	Group4023	9.75e-37	0	N/A	N/A	Group120	7.96e-66	0	NONE	1.27e-43	0
cluster2648	Group777	4.01e-35	nan	0	0	14.315	8.49	NONE	NONE	NONE	NONE	NONE	Group2042	4.83e-52	0.23	NONE	NONE	NONE
cluster2650	NONE	NONE	NONE	NONE	NONE	NONE	NONE	Group3571	3.3e-139	0	9.17	9.17	Group1006	1.1e-154	0	Group3452	2.24e-111	0
cluster2651	Group7538	0	0	N/A	0	13.085	12.37	Group5575	0	0.29	16.59	15.9	Group5065	0	0.06	NONE	NONE	NONE
cluster2657	Group9269	0	0	0.07	0.64	17.17	17.495	NONE	NONE	NONE	NONE	NONE	Group1674	0	0.11	Group3850	5.53e-69	0
cluster2660	Group2508	1.25e-67	0	0	0	N/A	N/A	Group2549	2.97e-81	0	17.56	16.01	Group4641	8.47e-66	0.22	Group1958	7.78e-170	0
cluster2664	Group6538	1.56e-110	N/A	0	0	8.56	9.605	Group6051	1.8e-101	N/A	11.46	N/A	Group1285	7.1e-85	0.34	NONE	NONE	NONE
cluster2667	Group10156	2.79e-18	N/A	N/A	0.18	N/A	N/A	Group5936	2.02e-44	0	N/A	N/A	NONE	NONE	NONE	NONE	NONE	NONE
cluster2670	Group6468	1.06e-19	0	N/A	0.435	N/A	N/A	Group6581	5.6e-53	0	N/A	N/A	Group2401	7.66e-27	0	Group2755	6.04e-44	0
cluster2672	Group3239	1.85e-42	N/A	0	0.36	N/A	N/A	Group1977	3.4e-25	0	N/A	N/A	NONE	NONE	NONE	NONE	NONE	NONE
cluster2676	Group9397	4.38e-79	N/A	0.116667	0.243333	N/A	N/A	NONE	NONE	NONE	NONE	NONE	Group4118	2.94e-90	0.15	NONE	NONE	NONE
cluster2680	Group1695	1.02e-34	N/A	0	0	14.18	14.46	Group4552	2.63e-37	0	N/A	N/A	NONE	NONE	NONE	NONE	NONE	NONE
cluster2683	Group2044	1.38e-167	0.13	0.08	0.09	13.245	13.445	NONE	NONE	NONE	NONE	NONE	Group4667	1.91e-106	0	Group8038	4.02e-36	0
cluster2685	Group5304	2.27e-53	N/A	0	0	16.9	16.075	Group4074	1.01e-52	0	N/A	N/A	Group3053	1.86e-61	0	Group3639	8.69e-124	0
cluster2694	Group5422	2.33e-30	N/A	0	0	N/A	N/A	NONE	NONE	NONE	NONE	NONE	Group1362	9.3e-30	0	Group5871	2.96e-39	0
cluster2699	Group4828	0	N/A	0	0.05	N/A	N/A	NONE	NONE	NONE	NONE	NONE	Group3387	0	0.15	NONE	NONE	NONE
cluster2701	Group606	0	0	0	0.18	15.76	16.34	NONE	NONE	NONE	NONE	NONE	Group2849	0	0.26	NONE	NONE	NONE
cluster2709	Group7213	2.88e-69	0	0.05	0.181667	17.6233	16.595	NONE	NONE	NONE	NONE	NONE	Group3867	4.51e-117	0.18	NONE	NONE	NONE
cluster2718	Group848	4.7e-46	0	0	0	N/A	N/A	NONE	NONE	NONE	NONE	NONE	Group4245	4.19e-32	0	Group7324	8.7e-59	0.23
cluster2719	Group5670	0	0	0	0	8.71	14.56	NONE	NONE	NONE	NONE	NONE	Group1786	0	0	NONE	NONE	NONE
cluster2720	Group10884	4.05e-73	0.22	0.56	0.1975	N/A	N/A	Group4637	3.33e-68	N/A	19.06	N/A	NONE	NONE	NONE	NONE	NONE	NONE
cluster2721	NONE	NONE	NONE	NONE	NONE	NONE	NONE	Group2095	1.64e-49	0.08	25.82	25.74	Group2580	1.05e-20	0.13	NONE	NONE	NONE
cluster2725	Group56	5.71e-110	N/A	0	0.54	16.83	15.96	NONE	NONE	NONE	NONE	NONE	Group289	7.88e-147	0.09	NONE	NONE	NONE
cluster2726	Group5031	8.24e-51	N/A	0	0	N/A	N/A	Group5463	2.59e-65	0	N/A	N/A	Group2796	3.73e-39	0	NONE	NONE	NONE
cluster2729	NONE	NONE	NONE	NONE	NONE	NONE	NONE	Group6264	5.82e-109	0.14	25.91	26.67	Group3179	0	0.18	NONE	NONE	NONE
cluster2732	Group9825	6.18e-123	N/A	0	0.065	9.15	9.15	Group6073	6.9e-88	0	12.69	13.1	Group3035	1.37e-106	0	NONE	NONE	NONE
cluster2735	Group6352	2.98e-28	N/A	N/A	0	N/A	N/A	Group4348	3.15e-35	0.14	N/A	N/A	NONE	NONE	NONE	NONE	NONE	NONE
cluster2736	Group5577	2.24e-26	N/A	N/A	0	N/A	N/A	NONE	NONE	NONE	NONE	NONE	Group1936	3.31e-32	0.26	Group5528	1.56e-47	0
cluster2746	NONE	NONE	NONE	NONE	NONE	NONE	NONE	Group2646	6.01e-42	0.2	22.19	22.29	Group412	7.8e-20	0.14	NONE	NONE	NONE
cluster2747	Group10066	3.03e-40	N/A	0	0	N/A	N/A	Group1025	2.87e-40	0	13.67	13.67	Group4221	8.1e-28	0	NONE	NONE	NONE
cluster2748	NONE	NONE	NONE	NONE	NONE	NONE	NONE	Group5949	5.28e-95	0	N/A	N/A	Group708	1.95e-67	0	NONE	NONE	NONE
cluster2750	Group4686	1.16e-136	0	0.33	0	6.16	6.16	Group12	4.55e-154	N/A	19.43	N/A	Group2515	1.91e-128	0	NONE	NONE	NONE
cluster2752	NONE	NONE	NONE	NONE	NONE	NONE	NONE	Group2198	6.02e-20	0	16.67	18.08	Group3046	4.79e-134	0	Group7710	7.74e-74	0
cluster2754	NONE	NONE	NONE	NONE	NONE	NONE	NONE	Group6538	5.65e-28	0	N/A	N/A	Group5013	2.7e-65	0.24	NONE	NONE	NONE
cluster2758	Group6320	3.61e-73	N/A	0.06	0.055	N/A	N/A	NONE	NONE	NONE	NONE	NONE	Group650	4.54e-19	0.28	NONE	NONE	NONE
cluster2762	Group6368	7.4e-32	1.08	0.0866667	0.541667	11.835	11.7933	Group283	0	N/A	16.33	N/A	NONE	NONE	NONE	Group6440	1.2e-67	0
cluster2765	Group9580	4.8e-89	N/A	0	0	N/A	N/A	Group6037	2.51e-50	0	27.54	25.99	NONE	NONE	NONE	Group5980	2.21e-49	0
cluster2775	Group4466	3.95e-65	N/A	N/A	0	N/A	N/A	NONE	NONE	NONE	NONE	NONE	Group5163	2.65e-47	0	Group7415	1.61e-160	0
cluster2777	NONE	NONE	NONE	NONE	NONE	NONE	NONE	Group63	2.04e-48	0.78	N/A	N/A	Group2832	1.29e-123	0.1	Group6987	1.15e-32	0
cluster2783	NONE	NONE	NONE	NONE	NONE	NONE	NONE	Group4641	8.98e-147	N/A	N/A	20.09	Group4845	2.02e-128	0.05	NONE	NONE	NONE
cluster2784	Group313	6.97e-21	0	0.44	0.135	N/A	N/A	Group5740	1.71e-78	N/A	15.27	N/A	Group2453	3.44e-39	0	NONE	NONE	NONE
cluster3551	Group1751	0	0.115	0	0.27	8.35333	8.175	Group1384	0	0.19	13.24	14.8	Group2836	0	0	NONE	NONE	NONE
cluster2795	Group6840	1.19e-79	N/A	0.16	0.22	N/A	N/A	Group1482	1.75e-55	0.16	N/A	N/A	NONE	NONE	NONE	NONE	NONE	NONE
cluster2797	NONE	NONE	NONE	NONE	NONE	NONE	NONE	Group6559	2.41e-119	0.27	N/A	N/A	Group1141	2.1e-101	0.3	NONE	NONE	NONE
cluster2799	Group2479	3.45e-170	0.26	0	0.13	6.01	6.59	Group4676	0	0.08	9.73	9.81	NONE	NONE	NONE	Group6016	0	0
cluster2800	Group2028	4.63e-84	0	0	0	6.715	6.465	Group1342	3.48e-129	N/A	13.76	N/A	Group3393	3.77e-63	0.22	NONE	NONE	NONE
cluster2805	Group5987	2.97e-18	N/A	0	0	N/A	N/A	NONE	NONE	NONE	NONE	NONE	Group3880	3.25e-48	0	NONE	NONE	NONE
cluster2808	NONE	NONE	NONE	NONE	NONE	NONE	NONE	Group317	1.37e-104	0	N/A	N/A	Group1908	2e-63	0	NONE	NONE	NONE
cluster2808	Group936	1.15e-79	N/A	0	0	N/A	N/A	Group1405	1.42e-34	0	N/A	N/A	Group3211	1.78e-30	0	NONE	NONE	NONE
cluster2809	NONE	NONE	NONE	NONE	NONE	NONE	NONE	Group6712	5.54e-17	0	27.78	22.31	Group2685	1.84e-38	0.27	NONE	NONE	NONE
cluster2810	NONE	NONE	NONE	NONE	NONE	NONE	NONE	Group1540	1.1e-128	0.2	N/A	N/A	Group803	2.25e-159	0.63	NONE	NONE	NONE
cluster2813	NONE	NONE	NONE	NONE	NONE	NONE	NONE	Group1167	7.47e-67	0.3	N/A	N/A	Group4823	1.36e-66	0.17	NONE	NONE	NONE
cluster2819	Group9584	2.14e-29	N/A	0.27	0.135	N/A	N/A	Group3917	0	N/A	12.76	N/A	NONE	NONE	NONE	Group878	5.52e-144	0
cluster2820	NONE	NONE	NONE	NONE	NONE	NONE	NONE	Group4513	4.09e-131	0.29	N/A	N/A	Group1353	3.16e-139	0	Group8267	9.49e-135	0
cluster2822	Group8356	9.68e-16	N/A	0	0.07	N/A	N/A	NONE	NONE	NONE	NONE	NONE	Group4359	5.43e-125	0.22	NONE	NONE	NONE
cluster2823	Group9559	2.76e-29	N/A	0.91	1.27	N/A	N/A	Group6083	5.46e-51	0	N/A	N/A	Group755	2.99e-26	0	NONE	NONE	NONE
cluster2825	Group6458	2.94e-85	0	0.2	0.425	18.325	17.485	Group2939	1.58e-58	0.11	N/A	N/A	Group4059	6.72e-95	0	Group414	1.55e-30	0
cluster2827	Group3350	1.47e-21	N/A	0	0.17	N/A	N/A	Group5832	1.64e-31	1.06	N/A	N/A	Group4182	4.33e-24	2.74	NONE	NONE	NONE
cluster3691	Group9868	0	0.24	0	0.12	7.755	8.645	Group441	0	0	15.01	15.01	Group4395	0	0	Group5200	2.13e-114	0	ATP-dependent RNA helicase ddx6
cluster2837	Group3262	3.61e-51	N/A	0	0	19.95	19.95	NONE	NONE	NONE	NONE	NONE	Group2618	3.01e-51	0	Group1454	2.57e-39	0
cluster3965	Group1432	0	0	0.2	0.145	13.215	12.5	Group1751	0	0.07	11.96	12.03	Group3132	0	1.23	Group559	1.17e-71	0	rRNA pseudouridine synthase
cluster2842	Group1898	1.17e-39	N/A	0	0	8.86	8.72	NONE	NONE	NONE	NONE	NONE	Group719	2.1e-78	0	Group1142	4.91e-144	0.23
cluster2849	NONE	NONE	NONE	NONE	NONE	NONE	NONE	Group823	1.74e-155	0	14.16	14.16	Group1052	4e-122	0	Group3355	2.64e-122	0
cluster2850	NONE	NONE	NONE	NONE	NONE	NONE	NONE	Group2203	3.8e-132	0.07	18.62	18.74	Group280	7.5e-125	0.26	Group8436	3.03e-166	0
cluster2851	Group8625	1.59e-114	N/A	0	0.12	16.17	16.1	NONE	NONE	NONE	NONE	NONE	Group2926	2.24e-58	0	NONE	NONE	NONE
cluster2854	Group10844	4.23e-55	0	0.19	0.2575	N/A	N/A	NONE	NONE	NONE	NONE	NONE	Group892	2.71e-43	0.24	NONE	NONE	NONE
cluster2859	Group9088	5.57e-91	N/A	0.05	0.025	18.03	18.065	Group920	8.66e-172	0	22.1	19.74	Group4630	5.71e-23	1.59	NONE	NONE	NONE
cluster2861	Group1297	4.21e-45	N/A	0	1.36	N/A	N/A	Group6098	3.1e-19	0.3	N/A	N/A	Group2087	2.63e-160	0.12	NONE	NONE	NONE
cluster2865	Group6159	3.32e-158	0.31	0.26	0.2225	16.805	15.845	Group1175	1.64e-132	N/A	N/A	25.16	Group2925	1.89e-45	0.21	Group1558	1.63e-149	0
cluster2872	Group8883	1.74e-105	N/A	N/A	0	16.99	16.99	Group4140	5.19e-93	0	N/A	N/A	Group5305	3.17e-142	0	NONE	NONE	NONE
cluster2878	Group4754	3.43e-95	0.21	0	0.105	14.625	15.24	Group2111	1.55e-97	0.33	22.29	22.09	NONE	NONE	NONE	Group8328	3.54e-79	0
cluster2879	Group8480	3.4e-16	N/A	0.35	0.145	16.2	16.475	Group4685	9.21e-85	0	20.1	19.56	Group4159	1.29e-16	0.17	NONE	NONE	NONE
cluster2880	Group3211	3.24e-19	N/A	0	0	12.07	11.85	Group6609	9.32e-46	0.08	19.02	18.94	NONE	NONE	NONE	NONE	NONE	NONE
cluster2883	NONE	NONE	NONE	NONE	NONE	NONE	NONE	Group4522	2.67e-129	0.43	N/A	N/A	Group1058	5.04e-51	0	NONE	NONE	NONE
cluster3986	Group2483	0	0	0	0.0225	9.925	10.455	Group916	0	0	14.78	16.45	Group3425	0	0.04	Group2656	5.24e-101	0	26S proteasome regulatory subunit S2
cluster2894	Group8085	3.46e-131	N/A	N/A	1.8	N/A	N/A	NONE	NONE	NONE	NONE	NONE	Group930	3.38e-41	0.14	NONE	NONE	NONE
cluster4629	Group9302	0	0	0	0	9.275	9.49	Group2651	0	0	11.14	11.14	Group1754	4.81e-180	0	NONE	NONE	NONE
cluster2899	NONE	NONE	NONE	NONE	NONE	NONE	NONE	Group950	1.97e-129	N/A	12.56	N/A	Group1489	2.6e-25	0	NONE	NONE	NONE
cluster2900	NONE	NONE	NONE	NONE	NONE	NONE	NONE	Group1097	6.32e-23	0.16	nan	16.1	Group2491	0	0.03	Group1345	0	0
cluster2901	Group94	0	0	0	0	11.365	10.81	NONE	NONE	NONE	NONE	NONE	Group1899	0	0.16	NONE	NONE	NONE
cluster2902	NONE	NONE	NONE	NONE	NONE	NONE	NONE	Group1791	4.89e-27	0	20.67	20.67	Group2878	2.47e-69	0.27	Group7772	8.91e-28	0
cluster2905	Group810	5.91e-18	N/A	0	0	N/A	N/A	Group1881	2.55e-16	0	N/A	N/A	NONE	NONE	NONE	Group3216	4e-44	0
cluster2910	NONE	NONE	NONE	NONE	NONE	NONE	NONE	Group6321	2.65e-97	0	11.98	12.62	Group493	0	0	Group7305	2.87e-39	1.88
cluster2911	Group2583	1.25e-83	0	0	0	12.6	12.16	Group3038	5.93e-82	0.11	N/A	N/A	Group5228	6.9e-77	0	NONE	NONE	NONE
cluster2913	Group2048	0	N/A	0.12	0.06	17.58	17.585	NONE	NONE	NONE	NONE	NONE	Group606	0	0.23	NONE	NONE	NONE
cluster2916	NONE	NONE	NONE	NONE	NONE	NONE	NONE	Group3344	1.03e-20	0	N/A	N/A	Group5333	5.85e-100	0.12	NONE	NONE	NONE
cluster2917	Group5574	7.75e-37	0	0.47	0.03	9.53	10.1	NONE	NONE	NONE	NONE	NONE	Group4122	2.87e-21	0.14	Group2853	2.13e-89	0
cluster2922	Group5986	3.39e-54	N/A	0	N/A	N/A	12.14	Group5789	1.62e-76	N/A	15.89	N/A	Group2117	9.54e-46	0	NONE	NONE	NONE
cluster2924	Group1440	2.98e-78	N/A	0.21	0.105	11.89	11.95	Group4293	8.64e-96	0.31	19.16	19.16	Group5162	4.78e-108	0	NONE	NONE	NONE
cluster2926	Group5371	1.09e-42	N/A	0.103333	0.155	7.3	7.3275	Group4041	1.31e-47	0	N/A	N/A	Group1453	5.95e-18	0	NONE	NONE	NONE
cluster2928	Group7256	3.59e-30	N/A	0.41	0.16	N/A	N/A	Group556	2.31e-96	0.34	N/A	N/A	NONE	NONE	NONE	Group7365	1.5e-60	0.14
cluster2931	Group2552	3.79e-80	0	0	0	9.385	9.33	Group371	1.06e-117	N/A	12	N/A	Group3077	2.54e-104	0	NONE	NONE	NONE
cluster2935	NONE	NONE	NONE	NONE	NONE	NONE	NONE	Group5533	5.27e-47	0	N/A	N/A	Group4969	2.68e-51	0.16	NONE	NONE	NONE
cluster2936	Group7292	4.33e-108	N/A	N/A	0	12.22	12.22	Group3347	0	N/A	13.29	N/A	Group2384	0	0.32	NONE	NONE	NONE
cluster2938	Group4891	1.61e-87	0.36	0.13	0.18	N/A	N/A	Group4831	5.02e-92	0	13.73	13.13	Group5134	6.54e-67	0.2	Group5259	1.63e-120	0
cluster2940	Group10152	3.92e-17	N/A	0	0	N/A	N/A	Group4207	6.07e-68	0.35	28.73	22.78	NONE	NONE	NONE	NONE	NONE	NONE
cluster2944	NONE	NONE	NONE	NONE	NONE	NONE	NONE	Group3965	3.96e-53	0	N/A	N/A	Group1670	9.64e-51	0.19	Group2964	6.84e-17	0
cluster2950	Group9074	1.83e-64	N/A	0	0	N/A	N/A	Group3387	2.64e-89	0.246667	N/A	N/A	Group4477	1.81e-46	0.15	NONE	NONE	NONE
cluster2953	NONE	NONE	NONE	NONE	NONE	NONE	NONE	Group3298	0	0.12	23.38	20.87	Group3869	0	0.03	NONE	NONE	NONE
cluster4056	Group1011	0	0	0.04	0.03	11.615	12.535	Group77	7.61e-74	0	13.5	14.44	Group1261	9.05e-52	0.025	Group2452	3.38e-64	0	26S proteasome regulatory subunit S1
cluster2957	NONE	NONE	NONE	NONE	NONE	NONE	NONE	Group1673	3.13e-54	0.17	N/A	N/A	Group283	1.5e-157	0.15	NONE	NONE	NONE
cluster2961	Group9694	2.45e-60	N/A	0	0.26	15.49	16.145	Group6708	3.91e-35	1.17	N/A	N/A	Group5116	1.46e-73	0.41	NONE	NONE	NONE
cluster2969	Group4050	2.29e-33	0	0	0.0233333	15.3967	15.12	Group2433	5e-76	0	N/A	N/A	Group2171	1.2e-168	0.12	NONE	NONE	NONE
cluster2971	Group9896	1.61e-43	N/A	0.27	0.27	11.7	11.7	Group3458	2.56e-73	0.17	N/A	N/A	NONE	NONE	NONE	NONE	NONE	NONE
cluster2978	Group3259	8.21e-23	N/A	0	0	16.78	16.78	Group597	1.84e-28	0.17	N/A	N/A	NONE	NONE	NONE	NONE	NONE	NONE
cluster2982	Group5492	7.66e-57	0	N/A	0	13.335	11.49	Group4598	1.01e-80	0.56	N/A	N/A	Group3954	7.39e-101	0	NONE	NONE	NONE
cluster2983	Group3575	1.31e-35	0	0	0.0133333	15.5933	15.83	Group2000	8.51e-161	1.71	26.8	23.54	NONE	NONE	NONE	NONE	NONE	NONE
cluster2987	Group9890	2.63e-16	N/A	0.33	0	N/A	N/A	Group3441	5.02e-113	0	N/A	N/A	Group2406	1.56e-49	0	Group2778	2.45e-148	0
cluster2988	Group1638	2.11e-16	N/A	0.19	0.15	N/A	N/A	Group1818	1.52e-49	0.34	N/A	N/A	NONE	NONE	NONE	Group1088	0	0
cluster2991	Group2897	3.63e-162	N/A	0	0.1	15.42	15.32	Group1913	2.34e-68	N/A	N/A	25.8	Group3706	3.7e-114	0	Group228	0	0
cluster2992	Group3158	2.78e-50	0.26	0.06	0.075	N/A	N/A	NONE	NONE	NONE	NONE	NONE	Group1542	2.88e-77	0	Group7943	5.72e-46	0
cluster2994	NONE	NONE	NONE	NONE	NONE	NONE	NONE	Group4127	5.03e-72	0	24.2	43.3	Group3162	2.32e-55	0	NONE	NONE	NONE
cluster2996	NONE	NONE	NONE	NONE	NONE	NONE	NONE	Group4155	1.25e-61	0.6	N/A	N/A	Group4238	1.66e-29	0	NONE	NONE	NONE
cluster3003	Group10887	8.88e-52	0	N/A	0	N/A	N/A	Group2278	1.34e-38	N/A	11.67	N/A	Group384	5.28e-60	0	NONE	NONE	NONE
cluster3007	Group1622	1.87e-34	N/A	0	0	16.12	15.165	Group4975	5.71e-68	0.13	N/A	N/A	Group3274	2.64e-25	0	NONE	NONE	NONE
cluster3008	Group4380	3.15e-161	N/A	0	0.09	16.86	17.215	Group644	5.64e-154	0	27.63	27.13	Group3254	4.08e-152	1.625	Group5375	9.26e-125	0
cluster3010	Group10133	4.71e-60	N/A	N/A	0	11.89	12.14	Group3643	2.1e-66	0.16	N/A	N/A	Group4197	1.92e-53	0	NONE	NONE	NONE
cluster3016	Group4520	1.09e-28	0	0	0	N/A	N/A	NONE	NONE	NONE	NONE	NONE	Group3809	2.97e-49	0.19	Group3097	1.63e-131	0.38
cluster3017	NONE	NONE	NONE	NONE	NONE	NONE	NONE	Group5986	1.02e-125	0	16.43	16.43	Group3089	9.67e-75	0	Group5031	3.12e-29	0.9
cluster3022	Group9585	3.8e-83	N/A	0	0	9.64	9.095	NONE	NONE	NONE	NONE	NONE	Group5119	9.92e-69	0.16	NONE	NONE	NONE
cluster3034	Group9805	3.33e-135	N/A	0.6	0.36	9.28	9.21	Group4347	1.36e-127	0	13.38	13.38	Group343	6.68e-132	0.21	NONE	NONE	NONE
cluster3035	Group5619	1.33e-29	N/A	0	0	N/A	N/A	NONE	NONE	NONE	NONE	NONE	Group4188	4.21e-46	0	NONE	NONE	NONE
cluster3036	Group3326	0	N/A	0.11	0.05	14.43	14.55	Group2868	0	N/A	N/A	19.42	Group4550	0	0.14	NONE	NONE	NONE
cluster3037	Group7421	1.09e-50	N/A	0.15	0.215	N/A	N/A	Group47	3.51e-44	N/A	N/A	10.32	NONE	NONE	NONE	NONE	NONE	NONE
cluster3040	NONE	NONE	NONE	NONE	NONE	NONE	NONE	Group2682	1.77e-121	0.25	N/A	N/A	Group2501	4.08e-103	0	NONE	NONE	NONE
cluster3046	NONE	NONE	NONE	NONE	NONE	NONE	NONE	Group3733	2.94e-107	0.12	N/A	N/A	Group3629	6.55e-88	0.5	Group2826	1.82e-17	0
cluster3047	Group3577	7.42e-180	N/A	0	0	N/A	N/A	Group3964	7.01e-86	0.36	15.94	16.77	NONE	NONE	NONE	Group43	5.71e-23	0
cluster3052	NONE	NONE	NONE	NONE	NONE	NONE	NONE	Group4554	4.61e-83	0	17.55	15.03	Group3606	4.58e-37	0.13	NONE	NONE	NONE
cluster3053	Group445	2.31e-24	N/A	N/A	0	N/A	N/A	Group4020	7.78e-36	0	N/A	N/A	Group5320	2.75e-45	0	NONE	NONE	NONE
cluster3054	Group10938	9.58e-59	N/A	0	0	N/A	N/A	Group3898	7.56e-91	0.31	18.1	18.22	NONE	NONE	NONE	NONE	NONE	NONE
cluster3060	NONE	NONE	NONE	NONE	NONE	NONE	NONE	Group2621	5.69e-40	0.5	N/A	N/A	Group592	1.23e-22	0.23	Group5927	1.08e-35	0
cluster3061	Group4879	0	0.43	0.15	0.2625	N/A	N/A	Group1774	7.37e-18	0	N/A	N/A	Group3696	0	0.13	NONE	NONE	NONE
cluster3067	Group9725	6.25e-19	N/A	0	0.115	N/A	N/A	Group3558	1.6e-42	0	N/A	N/A	Group369	1.61e-21	0	NONE	NONE	NONE
cluster3070	NONE	NONE	NONE	NONE	NONE	NONE	NONE	Group3501	5.65e-79	0	28.33	20.27	Group2387	1.01e-96	0	Group7120	0	0
cluster3073	Group7745	4.5e-55	0	N/A	0	4.935	5.03	NONE	NONE	NONE	NONE	NONE	Group4083	4.02e-59	0	Group645	2.56e-129	0
cluster2956	Group431	5.39e-166	0.16	0	0.16	11.23	11.18	Group53	4.31e-150	1.64	19.58	23.53	Group3586	1.59e-152	0.08	NONE	NONE	NONE
cluster3078	Group7922	3.58e-25	N/A	N/A	4.72	N/A	N/A	Group5553	1.43e-32	N/A	12.8	N/A	NONE	NONE	NONE	NONE	NONE	NONE
cluster3080	NONE	NONE	NONE	NONE	NONE	NONE	NONE	Group1639	0	0.23	19.44	15.2	Group1188	0	0	Group5571	7.61e-79	0
cluster3081	Group48	1.19e-152	0.2	0.09	0.2875	16.22	16.16	Group5768	0	0.19	N/A	N/A	NONE	NONE	NONE	Group7211	1.04e-47	0
cluster3082	NONE	NONE	NONE	NONE	NONE	NONE	NONE	Group1346	1.03e-80	0	N/A	N/A	Group2159	5.28e-30	0.29	NONE	NONE	NONE
cluster3083	Group1607	6.1e-42	0	0	0	18.105	13.07	Group2100	7.15e-28	0	N/A	N/A	NONE	NONE	NONE	NONE	NONE	NONE
cluster3084	Group8225	2.87e-48	0	0	0	14.46	14.46	Group1062	1.19e-22	0	N/A	N/A	Group2161	1.32e-62	0	Group1516	1.29e-146	1.23
cluster3087	Group4708	1.14e-93	0	0	0	6.93	6.785	NONE	NONE	NONE	NONE	NONE	Group3567	6.08e-30	0	NONE	NONE	NONE
cluster3089	Group10689	2.18e-26	N/A	0.13	0.065	23.06	23.06	NONE	NONE	NONE	NONE	NONE	Group154	4.76e-31	1.8	NONE	NONE	NONE
cluster3090	Group10500	0	N/A	0	0	10.06	10.8	Group6195	0	0	16.54	16.85	Group4404	0	0.06	NONE	NONE	NONE
cluster3093	Group2741	2.68e-48	0	0	0	12.34	12.105	Group1862	4.52e-51	N/A	9.71	N/A	Group3146	2.55e-47	0	NONE	NONE	NONE
cluster3094	Group7493	7.07e-100	N/A	0	0	N/A	N/A	Group941	2.02e-97	0.18	19.22	21.58	Group3377	1.47e-95	3	Group4881	6.18e-160	0
cluster3100	Group5582	1.34e-18	N/A	0.46	0.28	17.13	16.865	NONE	NONE	NONE	NONE	NONE	Group314	2.3e-26	0.11	NONE	NONE	NONE
cluster3102	Group3047	1.13e-27	1.04	0.82	0.625	23.915	23.95	NONE	NONE	NONE	NONE	NONE	Group4737	3.8e-52	0	NONE	NONE	NONE
cluster3106	Group7731	3.44e-57	0	0	0	9.20667	9.445	Group6724	6.41e-103	N/A	20.94	N/A	NONE	NONE	NONE	NONE	NONE	NONE
cluster3111	NONE	NONE	NONE	NONE	NONE	NONE	NONE	Group1316	4.18e-34	0	N/A	N/A	Group1329	3.9e-27	0	NONE	NONE	NONE
cluster3112	Group3496	6.39e-40	N/A	0.13	0	11.03	11.03	Group207	3.24e-36	0	14.36	14.36	Group3627	2.3e-33	0	NONE	NONE	NONE
cluster3113	Group9108	9.06e-91	N/A	0.13	0	10.63	10.5	NONE	NONE	NONE	NONE	NONE	Group5007	1.4e-84	0	NONE	NONE	NONE
cluster3116	NONE	NONE	NONE	NONE	NONE	NONE	NONE	Group358	3.52e-28	0	N/A	N/A	Group2288	1.32e-22	0.07	NONE	NONE	NONE
cluster3120	Group10652	6.31e-25	N/A	N/A	0	N/A	N/A	Group286	5.24e-45	0	N/A	N/A	NONE	NONE	NONE	Group649	3.19e-53	1.41
cluster3125	Group6729	2.8e-100	0.24	0.12	0.195	N/A	N/A	NONE	NONE	NONE	NONE	NONE	Group3587	7.64e-91	0	Group6990	1.52e-153	0
cluster3126	Group2569	5.58e-57	0	0	0	13.435	11.875	NONE	NONE	NONE	NONE	NONE	Group4196	8.56e-102	0	NONE	NONE	NONE
cluster3129	Group7705	5.54e-77	N/A	0	0	N/A	N/A	Group2912	7.24e-77	0	N/A	N/A	NONE	NONE	NONE	NONE	NONE	NONE
cluster3130	Group5846	2.76e-96	N/A	0	0	7.75	7.75	Group4783	2.43e-118	0	12.44	12.44	Group2514	1.67e-105	0	NONE	NONE	NONE
cluster3134	Group5932	2.59e-72	N/A	0	0	15.45	15.45	NONE	NONE	NONE	NONE	NONE	Group1380	1.12e-82	0.1	NONE	NONE	NONE
cluster3137	Group5765	4.11e-22	N/A	N/A	0	N/A	N/A	NONE	NONE	NONE	NONE	NONE	Group2873	5.55e-30	0.58	NONE	NONE	NONE
cluster3138	Group135	1.3e-73	N/A	0	0	11.2	11.2	NONE	NONE	NONE	NONE	NONE	Group2671	8.18e-82	0.21	NONE	NONE	NONE
cluster3141	Group8689	1.89e-28	0	0	0	14.445	14.035	NONE	NONE	NONE	NONE	NONE	Group1639	1.35e-68	0	NONE	NONE	NONE
cluster3143	Group7975	7.91e-63	0	0	0	10.445	9.59	Group5696	9.64e-26	0.16	N/A	N/A	Group3499	6.54e-74	0	Group6818	1.23e-59	0
cluster3144	Group5329	6.32e-29	nan	0	0.2	N/A	N/A	NONE	NONE	NONE	NONE	NONE	Group2629	2.65e-85	0	Group1398	9.85e-42	0.09
cluster3145	NONE	NONE	NONE	NONE	NONE	NONE	NONE	Group6268	3.1e-65	0	N/A	N/A	Group232	1.36e-67	0.35	Group304	0	0
cluster3146	Group9231	3.3e-79	N/A	0.18	0.095	N/A	N/A	NONE	NONE	NONE	NONE	NONE	Group4495	6.52e-92	0	NONE	NONE	NONE
cluster3151	NONE	NONE	NONE	NONE	NONE	NONE	NONE	Group3481	1.59e-85	0	N/A	N/A	Group515	2.91e-101	0	NONE	NONE	NONE
cluster3161	Group4655	5e-97	0	0	0	10.21	11.44	Group2750	1.29e-86	0.13	N/A	N/A	Group594	2.31e-131	0	Group8157	6.58e-98	0
cluster3169	Group3664	5.23e-53	N/A	0	0.205	49.89	51.125	Group5584	2.04e-65	0	N/A	N/A	Group1110	1.73e-54	0.82	NONE	NONE	NONE
cluster3171	Group10070	5.35e-72	N/A	N/A	N/A	N/A	10.27	Group440	2.53e-76	0.27	16.13	16.26	Group1017	3.18e-79	0.14	NONE	NONE	NONE
cluster3172	NONE	NONE	NONE	NONE	NONE	NONE	NONE	Group1234	1.89e-35	0.06	N/A	N/A	Group4982	3.51e-79	0	NONE	NONE	NONE
cluster3176	Group19	1.38e-109	0	0	0	9.33	8.88	Group2342	7.49e-111	N/A	7.71	N/A	Group504	1.85e-109	0.17	NONE	NONE	NONE
cluster3179	Group5865	3.75e-54	N/A	N/A	0.19	N/A	N/A	NONE	NONE	NONE	NONE	NONE	Group3138	2.58e-87	0	NONE	NONE	NONE
cluster3183	Group4322	0	N/A	0.05	0.025	11.86	11.835	Group391	0	0	18.59	17.58	Group391	0	0	NONE	NONE	NONE
cluster3187	Group5488	7.17e-54	0.35	0	0.4625	10.21	10.2425	NONE	NONE	NONE	NONE	NONE	Group5197	5.56e-55	0	NONE	NONE	NONE
cluster3190	Group1493	1.15e-36	N/A	0.28	0.41	N/A	N/A	NONE	NONE	NONE	NONE	NONE	Group3885	5.97e-43	0.16	NONE	NONE	NONE
cluster3797	Group10845	1.81e-161	0.3	0	0.19	9.025	11.72	Group4294	1.95e-164	0.36	17.17	17.53	Group3819	1e-171	0	NONE	NONE	NONE
cluster3193	Group10289	8.28e-27	N/A	0	0	N/A	N/A	NONE	NONE	NONE	NONE	NONE	Group3279	9.79e-24	0	NONE	NONE	NONE
cluster3197	Group292	8.63e-59	0	0	0	18.87	18.93	Group2364	8.7e-75	0.17	N/A	N/A	Group3299	3.22e-44	0.17	Group8819	2.29e-38	0
cluster4574	Group3085	3.22e-152	0.1	0	0.25	9.59	9.21	Group1115	1e-130	0.1	15.52	15.52	Group1468	6.6e-133	0	Group2736	5.01e-146	0	NAD-dependent epimerase/dehydratase family protein
cluster3207	Group9533	6.31e-125	N/A	0	0	12	12	Group2142	1.17e-132	0	N/A	N/A	Group4469	3.88e-136	0	Group3911	9.59e-70	0
cluster3210	NONE	NONE	NONE	NONE	NONE	NONE	NONE	Group2335	1.97e-58	N/A	19.43	N/A	Group2449	2.53e-48	0	NONE	NONE	NONE
cluster3211	NONE	NONE	NONE	NONE	NONE	NONE	NONE	Group6027	3.89e-18	0	N/A	N/A	Group4352	8.5e-47	0.18	NONE	NONE	NONE
cluster3212	Group6384	6.9e-39	0	0	0	15	14.33	Group3731	0	N/A	N/A	20.33	NONE	NONE	NONE	Group578	2.93e-118	0
cluster3220	NONE	NONE	NONE	NONE	NONE	NONE	NONE	Group2136	2.57e-83	1.01	N/A	N/A	Group330	6.57e-96	0.15	Group7058	8.57e-147	0
cluster3221	Group8177	3.95e-44	0	N/A	0	N/A	N/A	NONE	NONE	NONE	NONE	NONE	Group4022	1.9e-22	0	NONE	NONE	NONE
cluster3226	Group8265	0	N/A	1.11	0.815	12.72	13.01	NONE	NONE	NONE	NONE	NONE	Group3640	0	0.06	NONE	NONE	NONE
cluster3228	Group8436	3.74e-23	N/A	0	0.66	N/A	N/A	NONE	NONE	NONE	NONE	NONE	Group810	1.43e-45	0	NONE	NONE	NONE
cluster3229	Group5673	2.27e-54	N/A	0	0.07	9.12	10.68	Group3545	3.89e-54	0	N/A	N/A	NONE	NONE	NONE	Group2125	3.1e-87	0
cluster3233	Group9202	1.6e-156	N/A	N/A	0	N/A	N/A	NONE	NONE	NONE	NONE	NONE	Group3203	0	0.06	NONE	NONE	NONE
cluster3236	Group10378	1.89e-75	0	0	0.06	N/A	N/A	NONE	NONE	NONE	NONE	NONE	Group3415	6.83e-114	0.12	Group4104	3.52e-45	0
cluster3239	NONE	NONE	NONE	NONE	NONE	NONE	NONE	Group6602	1.37e-36	0	N/A	N/A	Group3021	1.95e-116	0	Group3202	1.72e-32	0
cluster3241	NONE	NONE	NONE	NONE	NONE	NONE	NONE	Group5182	9.33e-96	0	N/A	N/A	Group4271	2.82e-92	0	Group6750	0	0
cluster3244	Group9131	4.52e-32	N/A	0.22	0.115	N/A	N/A	Group3389	4.5e-41	0	N/A	N/A	Group760	6.9e-46	0	NONE	NONE	NONE
cluster3245	Group4811	2.2e-60	N/A	0	9.93	21.69	12.09	NONE	NONE	NONE	NONE	NONE	Group2667	1.65e-45	0.24	Group7328	6.16e-24	0.66
cluster3249	Group8996	4.73e-141	0	0.08	0.415	8.48	8.15	Group4421	3.13e-169	N/A	14.43	N/A	NONE	NONE	NONE	Group5824	4.71e-16	0
cluster3250	NONE	NONE	NONE	NONE	NONE	NONE	NONE	Group4583	3.65e-84	N/A	11.76	N/A	Group1773	6.27e-78	0	NONE	NONE	NONE
cluster3255	Group10344	2.92e-21	N/A	0	0.25	N/A	N/A	Group4757	2.3e-101	0	N/A	N/A	NONE	NONE	NONE	NONE	NONE	NONE
cluster3257	NONE	NONE	NONE	NONE	NONE	NONE	NONE	Group5766	4.75e-51	0.1	N/A	N/A	Group2362	1.07e-122	0	NONE	NONE	NONE
cluster3259	Group8647	1.18e-122	0.29	0	0.145	N/A	N/A	Group3286	1.65e-141	N/A	12.03	N/A	Group26	4.54e-128	0	Group233	1.18e-105	0
cluster3260	Group2359	2.18e-158	0.36	0	0.285	10.65	12.34	Group5862	3.14e-47	N/A	N/A	18.705	NONE	NONE	NONE	NONE	NONE	NONE
cluster3268	Group4950	2.52e-16	0.22	0.39	0.145	N/A	N/A	NONE	NONE	NONE	NONE	NONE	Group1027	4.48e-25	0	Group6764	1.08e-45	0
cluster3271	NONE	NONE	NONE	NONE	NONE	NONE	NONE	Group164	9.87e-117	0.34	N/A	N/A	Group2403	1.41e-113	0.09	Group5322	1.05e-28	0
cluster3273	Group3396	3.11e-44	0	0.17	0.245	N/A	N/A	Group2943	9.33e-71	0	N/A	N/A	Group2166	3.36e-57	0	NONE	NONE	NONE
cluster3282	Group10326	2.13e-29	N/A	N/A	0	N/A	N/A	NONE	NONE	NONE	NONE	NONE	Group2956	5.24e-82	0	Group1859	1.27e-56	0
cluster3284	Group9835	5.32e-17	N/A	N/A	N/A	N/A	16.57	Group3025	1.02e-67	0.84	N/A	N/A	Group5154	1.03e-24	0.14	Group8015	3.77e-129	0
cluster3285	Group6878	1.98e-143	N/A	0.16	0.235	15.98	16.18	NONE	NONE	NONE	NONE	NONE	Group2634	1.65e-105	0.81	NONE	NONE	NONE
cluster3288	Group7312	1.08e-104	N/A	0	0.07	16.19	16.06	Group1211	9.47e-111	0.32	N/A	N/A	Group5202	2.92e-52	0.08	NONE	NONE	NONE
cluster3289	Group1182	1.91e-114	0	N/A	0	11.115	9.91	Group6231	5.33e-120	N/A	16.04	N/A	Group4708	8.59e-98	0	Group486	1.02e-65	0
cluster3294	Group300	3.84e-107	N/A	0.77	0.285	N/A	N/A	Group5863	2.5e-37	N/A	N/A	21.93	Group3096	1.4e-134	0.26	NONE	NONE	NONE
cluster3296	NONE	NONE	NONE	NONE	NONE	NONE	NONE	Group2257	4.93e-31	0.46	N/A	N/A	Group3139	9.66e-54	0.39	NONE	NONE	NONE
cluster2630	Group4767	2.49e-134	0.23	0	0.5	10.53	10.53	Group2064	1.42e-138	0.21	12.41	12.42	Group2653	5.65e-136	0.17	NONE	NONE	NONE
cluster3300	Group2619	2.94e-158	0.23	0	0.07	14.1	14.34	Group5626	0	N/A	18.86	N/A	Group2896	0	0.14	Group2473	4.7e-60	0
cluster3304	Group7379	2.01e-70	N/A	0.1	0.225	15.12	15.12	NONE	NONE	NONE	NONE	NONE	Group3847	3.33e-130	0.08	NONE	NONE	NONE
cluster3306	Group161	3.86e-170	N/A	0	0.03	10.28	10.335	Group4674	9.67e-158	0.21	N/A	N/A	NONE	NONE	NONE	NONE	NONE	NONE
cluster3307	Group4691	1.4e-158	N/A	0.15	0.15	N/A	N/A	NONE	NONE	NONE	NONE	NONE	Group2928	5.74e-56	0.09	NONE	NONE	NONE
cluster3311	Group2125	7.96e-76	0	0	0.3975	12.1	12.345	Group410	8.96e-102	0.18	N/A	N/A	Group4892	4.23e-64	0.09	NONE	NONE	NONE
cluster3313	Group11007	8.47e-66	N/A	N/A	2.96	N/A	N/A	Group2316	2.63e-18	0	N/A	N/A	Group2253	1.36e-71	0	NONE	NONE	NONE
cluster3317	Group8198	9.88e-33	N/A	0.32	0.475	N/A	N/A	Group350	1.88e-19	0.71	20.8	23.43	NONE	NONE	NONE	NONE	NONE	NONE
cluster3322	Group11062	5.2e-77	N/A	0	0.055	19.17	19.27	NONE	NONE	NONE	NONE	NONE	Group519	5.17e-37	0.66	NONE	NONE	NONE
cluster3616	Group8761	1.94e-128	0	0	0	11.285	12.005	Group1583	3.77e-129	0.17	17.63	17.63	Group906	4.25e-118	0	NONE	NONE	NONE
cluster3331	Group4207	3.34e-156	N/A	0.1	0.05	14.07	13.81	Group5355	2.97e-178	0	N/A	N/A	Group267	6.77e-167	0	NONE	NONE	NONE
cluster3332	Group2766	7.24e-45	N/A	0	0	N/A	N/A	Group4358	9.59e-54	0	12.6	10.97	Group427	2.05e-45	0	Group1699	5.83e-33	0
cluster3333	Group3442	1.69e-162	N/A	0.29	0.425	17.15	17.215	Group6248	1.42e-55	0	N/A	N/A	NONE	NONE	NONE	NONE	NONE	NONE
cluster3339	Group7451	1.33e-32	N/A	0	0.03	14.53	14.865	Group4161	3.53e-67	0	N/A	N/A	NONE	NONE	NONE	NONE	NONE	NONE
cluster3341	Group7703	8.67e-36	N/A	N/A	N/A	N/A	13.16	Group6437	2.87e-27	0	N/A	N/A	Group2025	1.58e-16	0.26	Group624	6.62e-25	0.07
cluster3346	NONE	NONE	NONE	NONE	NONE	NONE	NONE	Group267	1.24e-23	0	N/A	N/A	Group3285	4.51e-36	0	NONE	NONE	NONE
cluster3347	Group6940	2.47e-67	0	0.1	0.0725	15.165	17.12	NONE	NONE	NONE	NONE	NONE	Group1984	2.6e-89	0	NONE	NONE	NONE
cluster3350	Group1510	0	N/A	0.86	0.43	17.02	17.235	NONE	NONE	NONE	NONE	NONE	Group3507	0	0.13	NONE	NONE	NONE
cluster3353	NONE	NONE	NONE	NONE	NONE	NONE	NONE	Group1952	2.38e-41	N/A	26.83	N/A	Group1091	4.77e-50	0	NONE	NONE	NONE
cluster3354	Group3544	8.45e-57	1.14	0	0.97	17.79	17.4	NONE	NONE	NONE	NONE	NONE	Group1062	8.34e-47	0	NONE	NONE	NONE
cluster3375	Group1070	6.08e-21	0	0	0	N/A	N/A	Group655	3.15e-29	N/A	22.22	N/A	Group1437	1.77e-41	0.17	NONE	NONE	NONE
cluster3377	Group1754	6.49e-26	N/A	N/A	N/A	N/A	8.59	Group1070	1.86e-38	N/A	11.6933	N/A	NONE	NONE	NONE	Group6056	2.29e-174	0
cluster3378	Group7502	2.29e-170	N/A	0.05	0.025	15.65	15.83	Group3540	4.16e-26	0.88	N/A	N/A	NONE	NONE	NONE	NONE	NONE	NONE
cluster3382	Group5586	1.99e-89	N/A	0	0.1	N/A	N/A	Group1345	1.52e-115	0.31	N/A	N/A	NONE	NONE	NONE	NONE	NONE	NONE
cluster3383	Group6098	7.77e-16	N/A	0	0.07	10.82	10.885	Group4921	4.59e-16	0.14	11.74	12.54	NONE	NONE	NONE	NONE	NONE	NONE
cluster3384	Group326	1.17e-101	N/A	0	0	8.87	8.87	Group4039	4.88e-105	0	N/A	N/A	Group5035	6.01e-102	0.18	NONE	NONE	NONE
cluster3386	NONE	NONE	NONE	NONE	NONE	NONE	NONE	Group1624	3.22e-20	0	N/A	N/A	Group765	5.78e-54	0	Group5106	0	0.91
cluster3387	Group24	1.62e-29	N/A	0	0	N/A	N/A	Group3029	7.63e-31	0	N/A	N/A	NONE	NONE	NONE	NONE	NONE	NONE
cluster3396	Group963	8.78e-62	N/A	0	0	4.76	4.76	NONE	NONE	NONE	NONE	NONE	Group4809	2.28e-52	0.59	NONE	NONE	NONE
cluster3399	Group7836	7.47e-73	N/A	0.27	0.135	N/A	N/A	NONE	NONE	NONE	NONE	NONE	Group568	6.92e-56	0	NONE	NONE	NONE
cluster3400	Group132	1.57e-47	N/A	1.26	0.38	10.84	11.04	Group6379	9.14e-30	0.09	N/A	N/A	Group2821	6.22e-55	0	Group3898	1.67e-174	0
cluster2884	Group1876	4.54e-125	0	0	0.295	16.24	15.88	Group1648	1.37e-117	0	17.64	24.86	Group4349	3.41e-107	0	NONE	NONE	NONE
cluster3403	Group7927	8.56e-76	N/A	N/A	N/A	11.52	N/A	Group5894	7.27e-18	0	25.89	23.83	NONE	NONE	NONE	Group8591	3.29e-30	0
cluster3404	Group6599	5.1e-83	0	0	0.1	N/A	N/A	Group1041	3.59e-28	N/A	17.54	N/A	NONE	NONE	NONE	NONE	NONE	NONE
cluster3406	Group8327	2.65e-87	0	0	0.19	15.545	14.25	NONE	NONE	NONE	NONE	NONE	Group4868	4.71e-39	0.1	NONE	NONE	NONE
cluster3409	Group5436	6.31e-109	N/A	0	0	17.61	17.61	NONE	NONE	NONE	NONE	NONE	Group3916	2.3e-95	0.15	Group2069	2.25e-90	0
cluster3415	NONE	NONE	NONE	NONE	NONE	NONE	NONE	Group5503	8.15e-99	0.25	N/A	N/A	Group2769	1.05e-62	0	NONE	NONE	NONE
cluster3424	Group5545	4.19e-30	N/A	0	0.875	15.38	16.08	NONE	NONE	NONE	NONE	NONE	Group1406	4.11e-19	0.24	Group5784	2.4e-36	0
cluster3426	Group1151	6.92e-71	N/A	0	0	N/A	N/A	NONE	NONE	NONE	NONE	NONE	Group2691	6.62e-80	0.38	NONE	NONE	NONE
cluster3432	NONE	NONE	NONE	NONE	NONE	NONE	NONE	Group5572	1.03e-136	N/A	N/A	26.81	Group2113	3.65e-88	0.11	Group8368	2.97e-114	0
cluster3435	NONE	NONE	NONE	NONE	NONE	NONE	NONE	Group6442	6.41e-59	0.23	N/A	N/A	Group4432	2.68e-38	0	NONE	NONE	NONE
cluster3439	Group2116	2.95e-165	0	0	0	6.97	7.185	Group2568	0	0	10.27	10.27	NONE	NONE	NONE	NONE	NONE	NONE
cluster3450	Group5511	2.79e-68	0	N/A	0	4.65	4.65	Group123	9.49e-84	N/A	7.87	N/A	Group1918	1.46e-75	0	NONE	NONE	NONE
cluster3451	NONE	NONE	NONE	NONE	NONE	NONE	NONE	Group1733	5.12e-97	0	N/A	N/A	Group2688	4.03e-130	0	NONE	NONE	NONE
cluster3452	Group463	2.57e-69	N/A	0.08	0.04	N/A	N/A	Group3942	1.55e-49	0.29	N/A	N/A	Group666	8.35e-66	0	Group7281	1.79e-91	0
cluster3454	Group1424	5.81e-78	0	0	0	10.965	10.835	Group5351	6.38e-70	N/A	12.99	N/A	Group2803	5.2e-81	0	NONE	NONE	NONE
cluster3457	Group1948	1.26e-48	N/A	0.61	0	14.21	16.155	Group2183	2e-80	0.24	N/A	N/A	Group2494	6.22e-106	0	NONE	NONE	NONE
cluster3459	Group2383	3.11e-57	0	N/A	0	8.88	8.88	Group4191	1.11e-81	N/A	14.61	N/A	Group334	1.36e-66	0	Group1371	1.04e-69	0
cluster3460	NONE	NONE	NONE	NONE	NONE	NONE	NONE	Group5861	3.28e-17	0.84	N/A	N/A	Group1585	6.63e-39	0.29	NONE	NONE	NONE
cluster4536	Group3491	2.71e-122	0	0	0.31	11.545	10.495	Group5736	1.44e-49	0	19.83	15.2	Group3783	1.02e-172	0.24	NONE	NONE	NONE
cluster3462	Group5968	8.85e-64	0.1	0	0.435	12.56	12.24	NONE	NONE	NONE	NONE	NONE	Group702	2.03e-159	0.08	NONE	NONE	NONE
cluster3463	Group2985	5.1e-100	N/A	0	0	15.36	15.36	Group2072	4e-104	0	N/A	N/A	Group3784	2.44e-91	0	Group5509	0	0.21
cluster3464	Group10187	6.74e-56	1.43	0.5	0.9375	16.275	16.075	Group301	7.96e-48	N/A	N/A	20.11	Group1272	4.01e-33	0	Group2482	2.49e-59	0
cluster3468	Group6346	1.26e-65	0.31	0.23	0.135	N/A	N/A	NONE	NONE	NONE	NONE	NONE	Group3044	1.54e-32	0	NONE	NONE	NONE
cluster3469	NONE	NONE	NONE	NONE	NONE	NONE	NONE	Group4943	7.84e-48	0	25.1	23.51	Group456	0	0.08	NONE	NONE	NONE
cluster3470	Group5041	2.24e-45	0	N/A	0	17.58	17.58	NONE	NONE	NONE	NONE	NONE	Group3857	2.37e-79	0	NONE	NONE	NONE
cluster3472	Group4961	4.64e-131	N/A	0.49	0.235	16.53	16.62	NONE	NONE	NONE	NONE	NONE	Group605	9.51e-147	0.43	NONE	NONE	NONE
cluster3473	NONE	NONE	NONE	NONE	NONE	NONE	NONE	Group1717	6.86e-35	N/A	N/A	16.41	Group654	3.46e-23	0	NONE	NONE	NONE
cluster3474	Group10595	3.59e-27	N/A	N/A	4.53	N/A	N/A	NONE	NONE	NONE	NONE	NONE	Group1762	1.64e-49	1.35	NONE	NONE	NONE
cluster3478	Group4074	4.9e-34	N/A	N/A	N/A	15.29	N/A	NONE	NONE	NONE	NONE	NONE	Group4306	3.24e-51	1.84	NONE	NONE	NONE
cluster3479	Group9056	4.49e-39	N/A	0	0.1	28.57	21.175	Group3509	4.53e-43	0.29	N/A	N/A	NONE	NONE	NONE	NONE	NONE	NONE
cluster3482	Group5206	2.07e-35	0.34	0.1	0.09	12.3967	12.785	Group5431	0	N/A	12.44	N/A	Group3895	9.53e-61	0	Group4996	5e-52	0
cluster3483	NONE	NONE	NONE	NONE	NONE	NONE	NONE	Group43	1.05e-79	0.22	N/A	N/A	Group2165	8.53e-84	0.24	Group6176	2.64e-142	0
cluster3484	NONE	NONE	NONE	NONE	NONE	NONE	NONE	Group2268	1.21e-79	0.32	N/A	N/A	Group2153	2.33e-75	0.17	NONE	NONE	NONE
cluster3487	Group9471	7.77e-42	N/A	0	0.24	N/A	N/A	Group3696	2.8e-53	0	N/A	N/A	Group4777	6.67e-43	0.23	NONE	NONE	NONE
cluster3488	Group4238	1.1e-150	N/A	0	0.185	16.67	16.51	Group1468	2.59e-152	0	17.67	20.46	NONE	NONE	NONE	Group3215	2.59e-166	0
cluster3489	Group6740	3.44e-93	N/A	0	0	14.81	14.81	NONE	NONE	NONE	NONE	NONE	Group3742	5.26e-96	0.06	NONE	NONE	NONE
cluster3491	Group9182	2.83e-52	0	0.31	0.255	12.59	12.24	NONE	NONE	NONE	NONE	NONE	Group2964	9.07e-85	0.08	NONE	NONE	NONE
cluster3495	Group8178	3.02e-25	N/A	0	0	N/A	N/A	Group1247	1.95e-55	0.57	N/A	N/A	NONE	NONE	NONE	NONE	NONE	NONE
cluster3496	Group9528	3.98e-41	0	0	0	6.8	6.43	Group3191	1.65e-52	N/A	8.65	N/A	Group1558	4.35e-42	0	Group7247	1.39e-27	0
cluster2836	Group3280	1.3e-116	0	0	0	10.965	10.73	Group3609	2.15e-127	1.74	13.92	14.74	Group3923	1.64e-120	0.13	Group2513	2.78e-92	0.16	20S proteasome alpha subunit C/type 4
cluster3500	Group4502	2.27e-52	N/A	0.17	0.155	14.17	14.29	NONE	NONE	NONE	NONE	NONE	Group1830	2.65e-64	1.94	NONE	NONE	NONE
cluster4619	Group2379	1.64e-116	0.39	0	0.235	13.08	13.08	Group215	5.84e-101	0.08	20.5	20.42	Group3771	4.07e-118	0	NONE	NONE	NONE
cluster3503	Group9647	0	0	0.84	0.2175	15.575	13.845	Group3392	1.29e-89	0.2	19.82	18.54	NONE	NONE	NONE	NONE	NONE	NONE
cluster3509	Group9876	2.18e-34	N/A	N/A	0	7.86	7.86	Group952	6.13e-56	N/A	15.49	N/A	Group5143	4.43e-47	0.26	NONE	NONE	NONE
cluster3960	Group6327	1.04e-109	0.2	0	0.54	7.33	10.985	Group3939	4.18e-103	0.27	18.47	18.6	Group5142	4e-116	0	NONE	NONE	NONE
cluster3516	NONE	NONE	NONE	NONE	NONE	NONE	NONE	Group1524	7.57e-48	0.52	N/A	N/A	Group3908	3.4e-39	0.27	NONE	NONE	NONE
cluster3517	Group10795	9.8e-89	N/A	0	0	N/A	N/A	NONE	NONE	NONE	NONE	NONE	Group5329	4.26e-52	0.29	NONE	NONE	NONE
cluster3524	Group3384	5.57e-17	0	0	0	17.055	18.02	Group2091	3.58e-38	N/A	20.45	N/A	Group2368	5.8e-84	0.15	NONE	NONE	NONE
cluster3527	Group933	1.94e-72	0	0.25	0.0625	10.795	10.365	Group1495	4.36e-41	0	N/A	N/A	NONE	NONE	NONE	NONE	NONE	NONE
cluster3538	Group1395	4.97e-105	N/A	0	0	14.19	13.965	Group1057	3.79e-52	1.69	N/A	N/A	Group5269	9.9e-139	0.09	Group7942	5.52e-35	0
cluster3540	NONE	NONE	NONE	NONE	NONE	NONE	NONE	Group2611	0	0.08	14.99	14.91	Group4174	0	0.08	Group540	5.56e-53	0
cluster3543	Group5644	2.76e-175	N/A	0	0.43	14.42	14.51	NONE	NONE	NONE	NONE	NONE	Group966	4.69e-140	0.08	NONE	NONE	NONE
cluster3547	Group3713	5.19e-46	N/A	0.21	0.47	N/A	N/A	NONE	NONE	NONE	NONE	NONE	Group4621	4.67e-33	1.28	NONE	NONE	NONE
cluster3192	Group9936	4.88e-105	0.33	0	0.085	12.05	12.425	Group3037	5.34e-96	0.44	13.16	12.99	Group3674	4.18e-101	0.16	Group4982	2.96e-80	0	ribulose phosphate 3-epimerase
cluster2785	Group5059	5.96e-100	0	0	0	7.535	7.09	Group1547	1.18e-155	0.1	11.01	11.11	Group3662	7.47e-150	0.21	Group4777	0	0	signalosome complex protein
cluster3553	Group4408	6.02e-29	N/A	0	0	N/A	N/A	Group3121	2.31e-109	N/A	N/A	25.17	Group4586	1.8e-35	0.14	NONE	NONE	NONE
cluster3560	Group2019	2.01e-136	N/A	0	0	N/A	N/A	Group3046	2.87e-129	N/A	12.53	N/A	Group49	7.52e-142	0	NONE	NONE	NONE
cluster3562	Group3626	3.51e-129	N/A	0.13	0.065	17.63	17.815	Group3054	1.33e-38	0.85	N/A	N/A	NONE	NONE	NONE	NONE	NONE	NONE
cluster3568	Group2806	1.88e-79	0	0	0	14.025	13.57	Group6679	6.67e-124	0.08	N/A	N/A	Group2900	1.52e-86	0.32	NONE	NONE	NONE
cluster3569	Group5626	3.87e-27	0	0	0	N/A	N/A	NONE	NONE	NONE	NONE	NONE	Group3951	3.9e-27	13.63	Group2183	8.41e-26	0
cluster3572	NONE	NONE	NONE	NONE	NONE	NONE	NONE	Group3607	1.95e-66	0.69	N/A	N/A	Group3078	1.22e-83	2.24	NONE	NONE	NONE
cluster3573	Group4992	2.69e-42	N/A	N/A	0.26	N/A	N/A	Group6454	7.93e-57	0	N/A	N/A	Group5082	7.03e-48	0	NONE	NONE	NONE
cluster3574	Group4315	3.73e-115	0	0.08	0.0175	12.265	11.98	NONE	NONE	NONE	NONE	NONE	Group3846	1.69e-160	0	NONE	NONE	NONE
cluster3584	Group5742	7.09e-44	0	0	0.1	N/A	N/A	NONE	NONE	NONE	NONE	NONE	Group3323	4e-87	0.19	NONE	NONE	NONE
cluster3586	Group4800	2.13e-50	N/A	0.14	0.065	20.85	20.85	Group3937	8.33e-76	0	N/A	N/A	Group2661	1.79e-81	0	NONE	NONE	NONE
cluster3588	Group3278	2.42e-125	N/A	0	0	10.13	9.975	Group4977	2.67e-177	0	N/A	N/A	NONE	NONE	NONE	NONE	NONE	NONE
cluster3594	Group2912	1.48e-47	0	0	0	14.035	12.185	NONE	NONE	NONE	NONE	NONE	Group817	5.73e-57	0.2	NONE	NONE	NONE
cluster3596	Group8403	3.56e-23	N/A	0	0	14.93	13.765	Group2224	4.02e-18	0	N/A	N/A	Group1818	1.81e-32	0	Group2690	1.16e-103	0.35
cluster3598	Group1369	8.92e-116	N/A	0.09	0.11	14.04	13.89	NONE	NONE	NONE	NONE	NONE	Group1349	4.15e-136	0.25	Group3757	1.3e-55	0
cluster3600	NONE	NONE	NONE	NONE	NONE	NONE	NONE	Group3947	4.68e-35	0	22.4	19.17	Group1890	1.01e-31	0.06	Group4099	0	0.29
cluster3602	Group3914	7.32e-98	N/A	0	0	N/A	N/A	Group1577	3.09e-23	N/A	N/A	25.06	Group3756	1.92e-140	0.31	NONE	NONE	NONE
cluster3607	Group6816	1.81e-66	N/A	0.35	0	15.33	15.33	Group2857	4.06e-47	0	N/A	N/A	NONE	NONE	NONE	Group1434	4.47e-36	0
cluster4010	Group6504	1.83e-98	0	0	0	9.515	8.835	Group3272	5.36e-70	0.275	16.35	14.125	Group1350	7.95e-114	0.12	NONE	NONE	NONE
cluster3741	Group7031	2.87e-97	0	0	0	9.03	9.265	Group5755	9.52e-105	0	11.28	11.28	Group2160	5.61e-98	0.35	NONE	NONE	NONE
cluster3614	NONE	NONE	NONE	NONE	NONE	NONE	NONE	Group5855	5.23e-115	N/A	15.11	N/A	Group1399	9.08e-97	0	NONE	NONE	NONE
cluster3615	NONE	NONE	NONE	NONE	NONE	NONE	NONE	Group80	6.63e-17	N/A	24.32	N/A	Group4625	4.24e-87	0	Group5617	7.17e-155	0
cluster3610	Group6566	1.42e-96	0	0	0.035	16.625	15.61	Group3178	2.93e-60	0.19	19.16	19.27	Group2696	0	0.36	NONE	NONE	NONE
cluster3617	Group8074	2.12e-51	N/A	0	0	N/A	N/A	NONE	NONE	NONE	NONE	NONE	Group3130	1.27e-50	0	Group2547	6.86e-34	0
cluster3618	Group7090	2.27e-61	0	0	0	N/A	N/A	Group2505	9.28e-82	N/A	19.03	N/A	Group4139	2.36e-63	0	Group5692	0	0
cluster3621	NONE	NONE	NONE	NONE	NONE	NONE	NONE	Group3539	2.1e-53	0.14	N/A	N/A	Group4812	2.49e-21	0	NONE	NONE	NONE
cluster3624	NONE	NONE	NONE	NONE	NONE	NONE	NONE	Group3800	8.22e-51	0	N/A	N/A	Group641	7.58e-39	0	Group6941	6.15e-19	0
cluster3626	Group4616	1.19e-77	N/A	0	0	9.18	9.18	Group1704	4.08e-81	0	9.11	9.11	Group4011	1.53e-79	0	NONE	NONE	NONE
cluster3629	Group4577	1.11e-139	N/A	0	0	10.61	10.61	Group162	1.4e-174	0	N/A	N/A	Group2673	1.27e-172	0	Group5924	6.08e-17	0
cluster3632	Group5219	3.93e-30	N/A	0	0	N/A	N/A	NONE	NONE	NONE	NONE	NONE	Group4753	8.02e-25	0.58	Group6402	1.63e-79	0
cluster3640	NONE	NONE	NONE	NONE	NONE	NONE	NONE	Group1784	1.83e-21	0	N/A	N/A	Group921	4.29e-92	0.04	NONE	NONE	NONE
cluster3642	Group7355	3.2e-49	N/A	0	0	N/A	N/A	Group4976	1.18e-62	N/A	11.33	N/A	NONE	NONE	NONE	NONE	NONE	NONE
cluster3651	NONE	NONE	NONE	NONE	NONE	NONE	NONE	Group4764	2.59e-25	0.56	N/A	N/A	Group4925	3.37e-23	0.13	NONE	NONE	NONE
cluster3668	NONE	NONE	NONE	NONE	NONE	NONE	NONE	Group2066	1.18e-51	0.31	27.22	21.79	Group4007	8.43e-118	0.07	NONE	NONE	NONE
cluster3670	Group6032	0	0	0	0	15.755	15.42	Group2158	0	0	N/A	N/A	NONE	NONE	NONE	NONE	NONE	NONE
cluster3677	Group1487	1.03e-24	0	N/A	0	16.8633	18.11	Group6467	5.53e-52	0	N/A	N/A	NONE	NONE	NONE	NONE	NONE	NONE
cluster3680	Group6291	4.21e-102	nan	0	0	N/A	N/A	NONE	NONE	NONE	NONE	NONE	Group4756	8.81e-21	0.21	NONE	NONE	NONE
cluster3683	Group3175	3.86e-103	0	0	0.29	14.71	14.84	Group4930	4.29e-121	0	N/A	N/A	Group157	5.61e-97	7.49	NONE	NONE	NONE
cluster3548	Group6101	1.32e-95	0	0	0.1175	10.78	10.84	Group1075	7.04e-120	0.13	13.87	13.74	Group445	1.2e-116	0.15	NONE	NONE	NONE
cluster3693	Group3695	1.45e-65	N/A	0.21	0.12	N/A	N/A	NONE	NONE	NONE	NONE	NONE	Group2795	2.09e-55	0	NONE	NONE	NONE
cluster3700	Group5105	4.32e-43	N/A	0	0	15.01	15.01	Group3107	1.46e-48	0	N/A	N/A	Group4267	4.63e-46	0	NONE	NONE	NONE
cluster3701	Group5263	2.55e-47	N/A	N/A	0	N/A	N/A	Group2718	3.55e-133	0.67	N/A	N/A	Group4033	3.54e-122	0	NONE	NONE	NONE
cluster3702	Group246	4.24e-101	N/A	0	0	N/A	N/A	Group6399	3.44e-73	N/A	22.78	N/A	NONE	NONE	NONE	NONE	NONE	NONE
cluster3703	Group10796	2.66e-58	N/A	N/A	0	N/A	N/A	Group3469	0	N/A	N/A	26.06	Group3580	3.81e-67	0	NONE	NONE	NONE
cluster3704	Group5355	3.13e-24	N/A	0	0	13.19	13.19	Group3159	7.78e-22	N/A	17.11	N/A	NONE	NONE	NONE	NONE	NONE	NONE
cluster3706	Group4860	7.83e-67	N/A	0.263333	0.18	10.09	10.6533	Group696	1.16e-57	N/A	20.23	N/A	Group5330	6.17e-64	0.18	NONE	NONE	NONE
cluster3711	Group1162	9.43e-42	0	0	0	N/A	N/A	Group3812	4.89e-51	0.5	N/A	N/A	Group4829	9.83e-52	0	NONE	NONE	NONE
cluster3713	Group2593	9.41e-80	0	0	0	18.395	19.235	NONE	NONE	NONE	NONE	NONE	Group3796	2.03e-109	0.1	Group4833	8.67e-59	0
cluster3725	Group10294	1.86e-104	N/A	0	0	9.13	9.13	NONE	NONE	NONE	NONE	NONE	Group2804	6.86e-105	0.19	Group5678	2.76e-164	0
cluster3727	Group6664	2.04e-71	0.39	0.32	0.27	10.54	11.025	Group3313	1.79e-84	0.13	N/A	N/A	Group4729	5.35e-76	0	NONE	NONE	NONE
cluster3734	Group9107	3.03e-180	N/A	0	0.07	14.92	15.005	NONE	NONE	NONE	NONE	NONE	Group685	0	0.12	NONE	NONE	NONE
cluster3737	Group4553	0	N/A	0.14	0.165	14.38	14.38	Group4945	0	0	N/A	N/A	Group2237	0	0.23	NONE	NONE	NONE
cluster4424	Group1843	4.03e-92	0	0	0	8.145	8.145	Group3581	3.08e-131	0.15	12.18	12.61	Group1491	2.26e-91	0.14	NONE	NONE	NONE
cluster3743	Group8920	1.85e-38	N/A	0	0	9.41	9.9	Group6557	1.1e-76	0.21	N/A	N/A	NONE	NONE	NONE	NONE	NONE	NONE
cluster3744	NONE	NONE	NONE	NONE	NONE	NONE	NONE	Group3944	6.04e-73	0	N/A	N/A	Group1301	1.03e-98	0.09	NONE	NONE	NONE
cluster3745	Group7433	3.45e-45	N/A	0	0.275	N/A	N/A	Group6165	0	0.41	N/A	N/A	Group1948	5.83e-165	0	Group6751	0	0
cluster3746	Group10205	4.34e-96	N/A	0.09	0.04	N/A	N/A	NONE	NONE	NONE	NONE	NONE	Group3593	1.26e-51	0.83	Group1519	4.8e-53	0
cluster3751	Group6510	3e-123	N/A	0.25	0.125	N/A	N/A	Group3801	1.44e-111	0.42	N/A	N/A	Group2883	4.96e-135	0	NONE	NONE	NONE
cluster3753	Group6714	1.01e-53	0	0.08	0.02	17.61	17	NONE	NONE	NONE	NONE	NONE	Group3270	7.59e-73	0.17	NONE	NONE	NONE
cluster3754	Group8562	3.63e-74	N/A	N/A	0	17.35	17.35	NONE	NONE	NONE	NONE	NONE	Group3137	2.98e-80	0	NONE	NONE	NONE
cluster3755	Group5940	0	0	0	0	9.22	12.38	Group1749	0	N/A	N/A	17.57	NONE	NONE	NONE	NONE	NONE	NONE
cluster3758	NONE	NONE	NONE	NONE	NONE	NONE	NONE	Group4679	0	N/A	N/A	18.25	Group2498	0	0.14	NONE	NONE	NONE
cluster3758	Group9949	0	N/A	0.12	0.085	16.69	16.775	Group4859	2.09e-126	N/A	N/A	18.58	Group2292	1.12e-111	0	NONE	NONE	NONE
cluster3759	NONE	NONE	NONE	NONE	NONE	NONE	NONE	Group5127	4.34e-160	0	N/A	N/A	Group4346	8.76e-29	0	NONE	NONE	NONE
cluster3760	Group6239	2.95e-26	N/A	0	0	N/A	N/A	Group3086	1.36e-37	0	26.65	25.85	Group4494	2.57e-33	0	NONE	NONE	NONE
cluster3762	NONE	NONE	NONE	NONE	NONE	NONE	NONE	Group2807	0	0.14	N/A	N/A	Group4895	0	0.03	NONE	NONE	NONE
cluster3764	NONE	NONE	NONE	NONE	NONE	NONE	NONE	Group3614	3.52e-52	N/A	9.385	N/A	Group748	1.35e-38	0	Group1054	1.87e-97	0
cluster3768	Group2859	6.57e-44	N/A	0.06	0.025	17.6	17.63	NONE	NONE	NONE	NONE	NONE	Group1637	8.69e-51	0	Group6699	1.48e-28	0
cluster3769	Group10548	2.19e-27	N/A	0	0	N/A	N/A	Group496	1.39e-19	0.28	14.57	14.85	NONE	NONE	NONE	NONE	NONE	NONE
cluster3771	NONE	NONE	NONE	NONE	NONE	NONE	NONE	Group6453	9.41e-73	0	24.4	24.4	Group3726	1.67e-72	0.6	NONE	NONE	NONE
cluster3076	Group5407	6.17e-91	0	0	0	12.725	13	Group806	1.63e-111	0	14.12	13.99	Group408	6.36e-120	0.12	NONE	NONE	NONE
cluster3780	NONE	NONE	NONE	NONE	NONE	NONE	NONE	Group4761	9.74e-43	0.14	N/A	N/A	Group82	6.98e-72	0.47	Group6590	4.72e-149	0
cluster3781	Group1907	4.87e-53	0	0.08	0.295	14.41	13.445	Group6107	1.93e-85	0.14	N/A	N/A	Group2041	0	0	NONE	NONE	NONE
cluster3783	Group9979	2.56e-60	N/A	0	0	N/A	N/A	Group4586	4.29e-135	0	N/A	N/A	NONE	NONE	NONE	NONE	NONE	NONE
cluster3784	Group3312	3.74e-93	0	0.17	0.21	16.07	16.07	NONE	NONE	NONE	NONE	NONE	Group507	0	0.12	Group6626	1.73e-17	0
cluster3785	Group944	9.68e-71	0.28	0	0.7875	N/A	N/A	Group2843	4.12e-33	0	N/A	N/A	Group3530	5.26e-51	0.22	NONE	NONE	NONE
cluster3787	Group7757	4.44e-22	0	0	0	16.9	15.95	NONE	NONE	NONE	NONE	NONE	Group45	0	0.05	NONE	NONE	NONE
cluster3791	Group4367	1.59e-163	N/A	0	0.115	8.88	8.865	NONE	NONE	NONE	NONE	NONE	Group4055	2.04e-152	0.11	Group1709	7.9e-60	0.2
cluster3792	Group4572	2.13e-72	N/A	0	0	6.2	5.98	Group5245	3.12e-73	0	N/A	N/A	Group4502	3.35e-79	0	NONE	NONE	NONE
cluster3510	Group7207	6.83e-89	0	0	0.1825	16.295	15.86	Group6134	1.44e-145	1.95	14.5	15.24	Group2364	2.59e-153	0	Group2406	1.46e-25	0.14	fructose-1,6-bisphosphatase
cluster3799	Group5937	6.12e-50	N/A	0	0	N/A	N/A	Group1699	2.18e-24	0.3	18.96	20.23	NONE	NONE	NONE	Group3124	1.28e-80	0
cluster3803	NONE	NONE	NONE	NONE	NONE	NONE	NONE	Group3355	1.51e-21	0	N/A	N/A	Group5020	3.62e-70	0	NONE	NONE	NONE
cluster3401	Group8023	9.31e-87	0	0	0	6.295	6.61	Group2045	1.86e-159	0.18	14.69	14.51	Group531	5.56e-103	0.18	Group7936	9.4e-36	0	COP9 signalosome complex subunit 4
cluster3810	Group10089	1.22e-107	0	0	0	N/A	N/A	Group5482	1.28e-120	0.33	N/A	N/A	Group2866	1.86e-107	0	Group8536	1.13e-70	0
cluster3818	Group10673	1.97e-117	N/A	0.18	0.09	N/A	N/A	Group5025	6.39e-109	0.1	N/A	N/A	Group4195	7.36e-85	1.62	NONE	NONE	NONE
cluster3826	Group1189	1.27e-36	N/A	0	0.075	14.83	14.93	Group32	1.1e-126	0	16.29	17.5	NONE	NONE	NONE	NONE	NONE	NONE
cluster3827	Group3094	0	0.26	N/A	0.13	9.435	10.28	Group1520	0	0.19	16.57	16.51	NONE	NONE	NONE	NONE	NONE	NONE
cluster3828	Group8885	0	N/A	0.14	0.14	14.8	14.79	NONE	NONE	NONE	NONE	NONE	Group349	0	2.47	Group646	0	0.1
cluster3831	Group10005	1.18e-35	N/A	0.29	0.68	N/A	N/A	Group5627	4.71e-56	0	N/A	N/A	Group2193	1.03e-54	0	NONE	NONE	NONE
cluster3832	NONE	NONE	NONE	NONE	NONE	NONE	NONE	Group2809	9.51e-151	N/A	18.15	N/A	Group622	9.87e-84	0	NONE	NONE	NONE
cluster3836	Group9486	0	N/A	0.11	0.155	12.21	13.12	NONE	NONE	NONE	NONE	NONE	Group2284	0	0.18	NONE	NONE	NONE
cluster3840	NONE	NONE	NONE	NONE	NONE	NONE	NONE	Group1232	0	0.08	10.67	10.59	Group3748	0	0	NONE	NONE	NONE
cluster3841	NONE	NONE	NONE	NONE	NONE	NONE	NONE	Group3527	2.37e-46	0.39	N/A	N/A	Group4332	4.62e-49	0	NONE	NONE	NONE
cluster3844	Group5964	1.65e-97	N/A	N/A	0	N/A	N/A	Group5734	8.65e-53	N/A	N/A	16.48	Group1827	2.09e-42	0	NONE	NONE	NONE
cluster3845	Group671	7.49e-38	N/A	N/A	0	11.23	11.23	Group1669	5.68e-60	0.19	N/A	N/A	Group5265	2.52e-42	0	NONE	NONE	NONE
cluster3848	NONE	NONE	NONE	NONE	NONE	NONE	NONE	Group567	0	0.13	16.63	15.39	Group4499	0	0.38	Group1115	6.5e-31	0
cluster3849	Group758	1.04e-36	N/A	0	0	9.45	9.45	NONE	NONE	NONE	NONE	NONE	Group222	1.99e-45	0	NONE	NONE	NONE
cluster3853	Group7508	6.1e-20	N/A	0	0	N/A	N/A	Group4406	3.06e-121	0.37	N/A	N/A	Group4414	6.07e-130	2.41	NONE	NONE	NONE
cluster3855	Group10118	8.97e-68	0	0	0	9.01	8.69	NONE	NONE	NONE	NONE	NONE	Group2801	9.91e-126	0	Group1224	0	0
cluster3861	Group9058	7.05e-59	N/A	0	0	N/A	N/A	Group3585	1.37e-63	N/A	17.43	N/A	NONE	NONE	NONE	NONE	NONE	NONE
cluster3863	Group9160	2.89e-62	0	0	0.0625	N/A	N/A	NONE	NONE	NONE	NONE	NONE	Group686	2.06e-52	0.11	NONE	NONE	NONE
cluster3864	Group5382	6.6e-35	N/A	0	N/A	N/A	7.44	Group6631	3.69e-60	0	17.42	17.42	NONE	NONE	NONE	NONE	NONE	NONE
cluster3866	Group5162	3.21e-176	N/A	0	0.095	11.46	11.585	Group694	0	0	15.98	16.34	Group448	0	0.09	NONE	NONE	NONE
cluster3867	Group3587	1.02e-37	N/A	N/A	0	N/A	N/A	Group6644	9.37e-34	N/A	11.36	N/A	NONE	NONE	NONE	Group3446	2.51e-69	0
cluster3869	Group9897	5.76e-57	N/A	N/A	0.15	N/A	N/A	Group5847	1.6e-65	0	N/A	N/A	NONE	NONE	NONE	NONE	NONE	NONE
cluster3875	Group8425	4.37e-116	N/A	0.06	0.235	15.36	15.305	NONE	NONE	NONE	NONE	NONE	Group2560	0	0.11	NONE	NONE	NONE
cluster3876	Group3138	0	N/A	0	0.095	16.41	16.51	NONE	NONE	NONE	NONE	NONE	Group1273	0	0.09	NONE	NONE	NONE
cluster3881	Group6129	7.38e-41	nan	0	0.5275	N/A	N/A	NONE	NONE	NONE	NONE	NONE	Group2771	3.53e-63	0	NONE	NONE	NONE
cluster3883	NONE	NONE	NONE	NONE	NONE	NONE	NONE	Group2290	0	0.15	8.92	8.92	Group3905	0	0.04	NONE	NONE	NONE
cluster3885	Group3609	2.52e-16	N/A	0	0	N/A	N/A	Group4507	2.22e-144	0.45	18.41	19.26	Group3794	3.2e-115	0.05	NONE	NONE	NONE
cluster3886	Group4348	5.68e-54	0	0.11	0.1375	14.955	16.285	NONE	NONE	NONE	NONE	NONE	Group5106	1.08e-48	0	Group5112	3.4e-26	0
cluster3888	Group4881	9.82e-118	0	0	0.13	22.09	18.4	Group5957	1.33e-103	0.18	N/A	N/A	NONE	NONE	NONE	NONE	NONE	NONE
cluster3890	Group7702	0	0.25	0	0.0275	13.42	13.42	NONE	NONE	NONE	NONE	NONE	Group1323	1.16e-161	0.49	NONE	NONE	NONE
cluster3891	Group10680	6.46e-49	N/A	0.18	0.07	N/A	N/A	Group1333	8.03e-53	0.12	N/A	N/A	NONE	NONE	NONE	NONE	NONE	NONE
cluster3892	Group3453	1.61e-28	N/A	0	0	8.2	8.2	Group1049	2.95e-40	0	N/A	N/A	Group5172	1.23e-34	0	NONE	NONE	NONE
cluster3896	Group7180	2.62e-126	N/A	0	0	16.13	16.13	NONE	NONE	NONE	NONE	NONE	Group4098	6.48e-141	0	NONE	NONE	NONE
cluster3897	NONE	NONE	NONE	NONE	NONE	NONE	NONE	Group1632	5.1e-111	0	N/A	N/A	Group1998	3.13e-30	0.33	NONE	NONE	NONE
cluster3899	Group6453	1.05e-34	0	0	0	N/A	N/A	Group38	4.48e-26	0	N/A	N/A	NONE	NONE	NONE	NONE	NONE	NONE
cluster3900	Group4605	9.84e-121	0	0	0	21.145	21.28	Group582	3.44e-50	0	N/A	N/A	Group1795	0	0.145	NONE	NONE	NONE
cluster3905	Group1686	9.93e-54	N/A	0	0	N/A	N/A	Group6706	1.01e-17	0	N/A	N/A	NONE	NONE	NONE	Group5258	4.18e-19	0
cluster3906	Group9143	1.55e-40	N/A	0	0	N/A	N/A	Group5376	6.45e-44	0.2	N/A	N/A	Group2202	1.34e-33	1.9	NONE	NONE	NONE
cluster3910	NONE	NONE	NONE	NONE	NONE	NONE	NONE	Group3576	1.27e-135	N/A	10.52	N/A	Group4935	8.19e-148	0	NONE	NONE	NONE
cluster3911	NONE	NONE	NONE	NONE	NONE	NONE	NONE	Group5939	3.64e-17	0.65	N/A	N/A	Group4867	5.98e-95	1.89	Group2290	2.39e-57	0.025
cluster3912	Group8163	4.02e-35	N/A	0	0.16	10.59	10.85	NONE	NONE	NONE	NONE	NONE	Group1614	7.11e-61	0	NONE	NONE	NONE
cluster3920	Group2581	2.3e-72	0	0	0.0325	15.915	16.22	Group5952	7.31e-26	0	N/A	N/A	NONE	NONE	NONE	NONE	NONE	NONE
cluster3923	Group7243	0	0.38	0	0.24	N/A	N/A	Group5367	0	0	32.14	24.13	NONE	NONE	NONE	NONE	NONE	NONE
cluster3925	Group8822	1.83e-60	N/A	0.31	0.23	N/A	N/A	NONE	NONE	NONE	NONE	NONE	Group1887	1.17e-82	0	NONE	NONE	NONE
cluster3926	Group1164	1.85e-34	0.47	0	0.165	11.95	12.35	NONE	NONE	NONE	NONE	NONE	Group3573	4.77e-58	1.88	NONE	NONE	NONE
cluster3930	NONE	NONE	NONE	NONE	NONE	NONE	NONE	Group6390	1.78e-55	0.41	N/A	N/A	Group1053	4.1e-129	0	NONE	NONE	NONE
cluster3936	Group10179	0	N/A	0.07	0.525	17.58	17.225	NONE	NONE	NONE	NONE	NONE	Group1340	0	0.06	Group7706	1.07e-18	0
cluster3938	Group8147	6.61e-85	N/A	0.3	0.15	14.71	14.64	Group2544	8.39e-144	0.09	16.81	16.81	Group4521	9.78e-78	0	NONE	NONE	NONE
cluster3944	NONE	NONE	NONE	NONE	NONE	NONE	NONE	Group2121	8.86e-60	N/A	N/A	21.3	Group1843	1.3e-38	0.18	NONE	NONE	NONE
cluster3948	Group3885	6.76e-58	N/A	0	0	N/A	N/A	Group4078	1.09e-47	0.56	N/A	N/A	NONE	NONE	NONE	NONE	NONE	NONE
cluster3952	Group3118	1.76e-56	N/A	0.22	0.105	N/A	N/A	Group4226	2.71e-62	0.54	N/A	N/A	Group5110	3.45e-58	0	NONE	NONE	NONE
cluster3959	NONE	NONE	NONE	NONE	NONE	NONE	NONE	Group3943	4.73e-47	0.765	N/A	N/A	Group1584	3.06e-46	0	NONE	NONE	NONE
cluster3804	Group3289	1.46e-82	0	0	0.205	11.02	11.205	Group3327	1.29e-91	0	22.91	22.72	Group2375	1.11e-93	0	NONE	NONE	NONE
cluster3964	Group9341	2.17e-59	N/A	0.2	0.085	N/A	N/A	Group596	5.63e-67	0.48	N/A	N/A	Group2811	2.22e-49	0	Group3572	0	0
cluster4015	Group1167	2.33e-81	0	0	0	12.35	11.89	Group3170	1.32e-95	0.59	24.71	23.75	Group2533	2.41e-70	0	NONE	NONE	NONE
cluster3966	Group6900	8.76e-20	N/A	0	0.08	N/A	N/A	NONE	NONE	NONE	NONE	NONE	Group5365	3.36e-20	0	NONE	NONE	NONE
cluster3977	NONE	NONE	NONE	NONE	NONE	NONE	NONE	Group4373	9.27e-162	N/A	N/A	14.31	Group3797	0	0	Group351	0	0
cluster3980	NONE	NONE	NONE	NONE	NONE	NONE	NONE	Group918	3.1e-77	0	18.75	18.75	Group3936	2.98e-62	0.36	Group3359	1.06e-44	0
cluster3981	Group4664	1.19e-61	N/A	N/A	0	N/A	N/A	Group6553	9.24e-106	0.26	N/A	N/A	NONE	NONE	NONE	NONE	NONE	NONE
cluster3982	NONE	NONE	NONE	NONE	NONE	NONE	NONE	Group3996	0	N/A	9.8	N/A	Group3996	0	0	NONE	NONE	NONE
cluster3983	Group8115	7.53e-108	0	0	0	22.03	26.71	Group5741	1.03e-56	0.26	N/A	N/A	NONE	NONE	NONE	NONE	NONE	NONE
cluster3985	NONE	NONE	NONE	NONE	NONE	NONE	NONE	Group2365	4.04e-93	0.37	N/A	N/A	Group4436	1.91e-20	0	NONE	NONE	NONE
cluster3324	Group6571	2.37e-79	0	0.1	0.08	16.145	16.46	Group3890	0	0.15	25.19	19.69	Group1642	0	0.09	NONE	NONE	NONE
cluster3987	Group9338	1.93e-28	N/A	N/A	0.53	N/A	N/A	NONE	NONE	NONE	NONE	NONE	Group3240	5.61e-38	0.39	NONE	NONE	NONE
cluster3989	Group4068	5.93e-77	N/A	0	0	N/A	N/A	Group2292	7.13e-71	0.22	N/A	N/A	Group1838	1.65e-99	0.35	NONE	NONE	NONE
cluster3992	Group3945	2.21e-68	0	0.12	0	N/A	N/A	Group2375	9.94e-27	0	N/A	N/A	Group3043	7.66e-78	0	NONE	NONE	NONE
cluster4001	NONE	NONE	NONE	NONE	NONE	NONE	NONE	Group5997	4.62e-56	0.1	N/A	N/A	Group1129	2.16e-20	0.49	NONE	NONE	NONE
cluster4002	Group1956	1.4e-115	0	0	0	12.045	11.55	Group1238	2.01e-140	N/A	11.27	N/A	Group1547	4.81e-111	0	Group1003	2.48e-41	0
cluster4004	Group483	0	N/A	0	0	N/A	N/A	Group758	1.2e-147	0.41	13.09	15.72	Group1969	0	0	NONE	NONE	NONE
cluster4005	Group10065	8.04e-120	N/A	0.07	0	N/A	N/A	Group828	4.34e-54	0	N/A	N/A	NONE	NONE	NONE	NONE	NONE	NONE
cluster4007	Group4435	3.53e-75	N/A	N/A	0	9.32	9.35	Group4539	2.83e-64	0.12	21.06	21.18	Group2825	1.29e-62	0.13	NONE	NONE	NONE
cluster4008	Group198	1.03e-67	0	0	0	25.97	25.97	Group6392	9.71e-23	0.51	N/A	N/A	NONE	NONE	NONE	NONE	NONE	NONE
cluster3461	Group4487	9.74e-67	0	0	0.185	9.64	9.95	Group5652	3.48e-145	0.08	15.04	14.95	Group2980	5.37e-110	0	NONE	NONE	NONE
cluster4013	Group8633	3.49e-36	N/A	0	0	17.57	17.57	Group4093	1.04e-28	0	N/A	N/A	Group5089	2.47e-45	0.16	NONE	NONE	NONE
cluster3779	Group82	4.04e-66	0.11	0	0.055	14.465	13.91	Group2298	7.31e-86	0.09	24.66	24.75	Group308	2.68e-101	0.09	NONE	NONE	NONE
cluster4017	Group1209	5.83e-89	N/A	0	0.24	N/A	N/A	Group3009	1.04e-66	0.39	22.04	20.19	Group3342	2.28e-75	0	Group6515	1.56e-19	0
cluster4021	Group694	4.07e-119	0	0.08	0.06	18.41	17.605	Group3484	1e-46	N/A	N/A	25.93	Group4175	1.33e-81	0	NONE	NONE	NONE
cluster4022	NONE	NONE	NONE	NONE	NONE	NONE	NONE	Group6555	2.71e-38	0	N/A	N/A	Group3681	1.66e-52	0	Group5316	4.23e-76	0
cluster4031	Group8084	3.53e-61	N/A	0	1.02	N/A	N/A	Group3110	3.68e-68	0.21	16.46	16.67	NONE	NONE	NONE	NONE	NONE	NONE
cluster4042	Group9919	2.77e-30	N/A	N/A	0	N/A	N/A	NONE	NONE	NONE	NONE	NONE	Group3751	6.9e-38	0	NONE	NONE	NONE
cluster4043	Group3058	9.97e-17	N/A	0	0	N/A	N/A	NONE	NONE	NONE	NONE	NONE	Group2567	5.39e-33	0	NONE	NONE	NONE
cluster4044	NONE	NONE	NONE	NONE	NONE	NONE	NONE	Group3960	0	N/A	14.83	N/A	Group191	0	0.16	NONE	NONE	NONE
cluster4045	Group10994	3.33e-49	N/A	N/A	0	N/A	N/A	Group6374	4.09e-50	0.61	N/A	N/A	NONE	NONE	NONE	NONE	NONE	NONE
cluster4046	Group2207	2.95e-63	N/A	0	0	N/A	N/A	NONE	NONE	NONE	NONE	NONE	Group1751	8e-64	0.13	NONE	NONE	NONE
cluster4047	NONE	NONE	NONE	NONE	NONE	NONE	NONE	Group2351	6.15e-155	0.09	13.55	12.65	Group1167	5.84e-76	0.56	NONE	NONE	NONE
cluster4049	Group730	3.63e-16	0	0.06	0.015	15.705	15.505	Group5841	5.37e-22	0.27	N/A	N/A	Group4702	2.7e-28	0.73	NONE	NONE	NONE
cluster4050	Group8522	1.53e-45	N/A	N/A	N/A	N/A	18.21	Group461	1.21e-53	0.42	N/A	N/A	Group1403	8.87e-130	0.18	NONE	NONE	NONE
cluster4053	Group9708	6.68e-27	N/A	N/A	0	N/A	N/A	Group6346	2.13e-27	0.21	16.16	16.15	NONE	NONE	NONE	NONE	NONE	NONE
cluster3202	Group8037	1.11e-60	0	0	0	9.355	9.66	Group3836	0	0	12.5	12.5	Group2323	1.27e-162	0.09	Group5497	2.65e-147	0	26S proteasome non-ATPase regulatory subunit 6
cluster4058	Group6204	2.44e-88	N/A	0	0	N/A	N/A	Group3954	2.66e-52	0	N/A	N/A	NONE	NONE	NONE	NONE	NONE	NONE
cluster4061	Group6264	0	0.12	0.1	0.0975	14.525	14.865	Group4895	5.86e-180	N/A	N/A	22.11	Group1945	0	0	NONE	NONE	NONE
cluster4062	NONE	NONE	NONE	NONE	NONE	NONE	NONE	Group5333	0	0.15	N/A	N/A	Group781	0	0.08	Group604	2.03e-86	0
cluster4064	Group5276	1.1e-46	N/A	0	0.21	N/A	N/A	Group5337	6.07e-82	0	23	24.63	NONE	NONE	NONE	NONE	NONE	NONE
cluster4065	Group7945	8.37e-20	0	0	0.095	10.29	9.21	Group2214	8.92e-24	0	N/A	N/A	NONE	NONE	NONE	NONE	NONE	NONE
cluster4071	Group126	4.59e-41	0	0	0	14.895	15.195	NONE	NONE	NONE	NONE	NONE	Group3931	2.01e-95	0	NONE	NONE	NONE
cluster4072	Group6160	1.73e-72	0	0	0	5.625	6.135	Group1857	3.75e-89	N/A	12.96	N/A	Group3212	1.87e-79	0	Group5197	2.53e-124	0
cluster4074	Group6867	1.05e-98	N/A	0	0.05	N/A	N/A	NONE	NONE	NONE	NONE	NONE	Group374	7.22e-97	0.44	NONE	NONE	NONE
cluster4076	NONE	NONE	NONE	NONE	NONE	NONE	NONE	Group6313	1.86e-39	N/A	15.89	N/A	Group3281	7.16e-26	0	NONE	NONE	NONE
cluster4078	NONE	NONE	NONE	NONE	NONE	NONE	NONE	Group171	2.13e-79	N/A	11.95	N/A	Group4602	1.83e-69	0	NONE	NONE	NONE
cluster4080	NONE	NONE	NONE	NONE	NONE	NONE	NONE	Group5053	2.07e-160	0.94	23.81	28.98	Group3519	1.26e-164	0.03	NONE	NONE	NONE
cluster4080	Group2725	2.27e-40	N/A	0	0.05	16.47	16.34	Group5714	0	N/A	20.8	N/A	Group5195	0	0	Group3009	9.45e-26	0
cluster4086	Group6163	2.28e-180	0	0	0.03	15.385	17.855	NONE	NONE	NONE	NONE	NONE	Group4755	2.02e-179	0.11	NONE	NONE	NONE
cluster4096	Group7749	3.68e-55	N/A	0	0.35	24.33	24.205	Group6353	1.73e-39	0	N/A	N/A	Group1482	1.1e-76	0	NONE	NONE	NONE
cluster4097	NONE	NONE	NONE	NONE	NONE	NONE	NONE	Group334	7.67e-107	1.4	20.65	19.62	Group2786	4.82e-101	0	Group4582	6.93e-120	1.14
cluster4098	Group4725	1.45e-40	N/A	0.16	0.165	17.58	17.69	Group1152	1.36e-86	0	N/A	N/A	NONE	NONE	NONE	Group1649	3.96e-76	0
cluster4099	Group9441	4.41e-78	0.26	0.38	0.31	16.145	16.03	Group1078	9.6e-113	0	N/A	N/A	NONE	NONE	NONE	NONE	NONE	NONE
cluster4101	NONE	NONE	NONE	NONE	NONE	NONE	NONE	Group1645	4.21e-80	0	18.45	18.56	Group3806	2.17e-73	0.1	Group1984	1.19e-78	0
cluster4103	Group3102	3.12e-70	N/A	N/A	0	N/A	N/A	Group525	1.2e-83	N/A	20.99	N/A	Group3109	9.76e-67	0.12	Group7584	3.32e-115	0
cluster4108	Group4331	4.25e-49	N/A	0	0	13.26	13.26	NONE	NONE	NONE	NONE	NONE	Group3494	5.95e-29	0	NONE	NONE	NONE
cluster4111	Group6122	1.04e-53	N/A	0	0	12.12	12.12	Group281	6.43e-51	N/A	28.95	N/A	Group5230	2.17e-36	0	Group5982	3.94e-73	0
cluster4122	Group9641	7.2e-78	0.14	0.26	0.3225	9.555	8.74	NONE	NONE	NONE	NONE	NONE	Group649	4.58e-62	0.09	NONE	NONE	NONE
cluster4126	Group9971	0	N/A	0.09	0.045	12.55	12.565	Group4128	0	N/A	15.49	N/A	NONE	NONE	NONE	NONE	NONE	NONE
cluster4127	Group1238	8.47e-40	N/A	0	0.126667	N/A	N/A	NONE	NONE	NONE	NONE	NONE	Group535	2.27e-92	0	NONE	NONE	NONE
cluster4130	Group3679	7.95e-67	N/A	0.31	0.17	N/A	N/A	Group5982	5.72e-53	0	13.77	13.77	NONE	NONE	NONE	NONE	NONE	NONE
cluster4141	Group9398	4.45e-68	N/A	0	0	N/A	N/A	Group4427	7e-74	0	N/A	N/A	Group2123	1.94e-57	0.31	NONE	NONE	NONE
cluster4144	Group3798	1.55e-58	0	0	0	13.335	13.26	NONE	NONE	NONE	NONE	NONE	Group2916	0	0	NONE	NONE	NONE
cluster4147	Group8686	0	N/A	0	0	N/A	N/A	Group1518	0	N/A	N/A	27.69	Group1800	0	0	NONE	NONE	NONE
cluster4150	Group7127	8.59e-31	0.48	0	0.395	N/A	N/A	NONE	NONE	NONE	NONE	NONE	Group4005	2.57e-55	0	Group7858	1.05e-43	0
cluster4158	Group9627	1.77e-82	N/A	0.53	0.155	N/A	N/A	Group401	2.54e-22	0	N/A	N/A	NONE	NONE	NONE	NONE	NONE	NONE
cluster4160	Group10635	0	N/A	0.04	0.07	N/A	N/A	Group1181	2.08e-147	0	N/A	N/A	NONE	NONE	NONE	NONE	NONE	NONE
cluster4164	Group3691	2.31e-27	0.18	0	0.115	N/A	N/A	NONE	NONE	NONE	NONE	NONE	Group3449	1.54e-107	0	NONE	NONE	NONE
cluster4165	NONE	NONE	NONE	NONE	NONE	NONE	NONE	Group1777	5.69e-37	N/A	11.88	N/A	Group4709	1.4e-39	0	Group6162	3.12e-108	0
cluster4166	Group8658	7.02e-70	0.26	0.07	0.145	17.67	17.72	Group449	1.64e-69	N/A	N/A	25.15	Group3180	0	0	NONE	NONE	NONE
cluster4174	NONE	NONE	NONE	NONE	NONE	NONE	NONE	Group2084	3.59e-46	0.18	N/A	N/A	Group3502	6.02e-89	0	NONE	NONE	NONE
cluster4193	Group8310	1.18e-19	N/A	0	1.01	N/A	N/A	Group3669	7.45e-25	N/A	24.86	N/A	NONE	NONE	NONE	NONE	NONE	NONE
cluster4198	NONE	NONE	NONE	NONE	NONE	NONE	NONE	Group2075	1.89e-54	0.18	N/A	N/A	Group2010	6.26e-114	0	NONE	NONE	NONE
cluster4204	Group1771	1.17e-32	0	0	0.195	16.795	15.185	Group1998	4.43e-34	0	N/A	N/A	NONE	NONE	NONE	Group2737	0	0
cluster4206	NONE	NONE	NONE	NONE	NONE	NONE	NONE	Group1990	0	0.3	19.82	19.77	Group5245	0	0.06	NONE	NONE	NONE
cluster4207	Group5298	3.21e-26	N/A	0.38	0.105	N/A	N/A	Group6020	1.44e-54	0	N/A	N/A	NONE	NONE	NONE	NONE	NONE	NONE
cluster4208	Group3557	8.34e-110	N/A	0.08	0	5.94	5.94	Group6556	0	N/A	15.62	N/A	Group662	1.42e-114	0	NONE	NONE	NONE
cluster4212	Group9488	2.92e-28	N/A	0	0	N/A	N/A	Group18	1.45e-54	0.1	24.25	25.15	Group709	1.47e-28	0	Group2046	9.27e-74	0
cluster4218	NONE	NONE	NONE	NONE	NONE	NONE	NONE	Group3521	4.76e-42	0.22	N/A	N/A	Group2107	2.51e-43	17.22	NONE	NONE	NONE
cluster4222	Group8666	7.73e-133	0.51	N/A	0.52	N/A	N/A	NONE	NONE	NONE	NONE	NONE	Group2521	1.29e-127	0	NONE	NONE	NONE
cluster4224	Group4637	2.64e-35	N/A	0	0	N/A	N/A	Group190	9.42e-62	0.09	N/A	N/A	NONE	NONE	NONE	NONE	NONE	NONE
cluster4230	Group3373	2.52e-73	0	0	0	6.75	6.67	Group469	1.68e-69	N/A	8.4	N/A	Group3102	1.94e-77	0.25	Group4234	5.5e-107	0.76
cluster4233	Group129	0	N/A	N/A	0.08	10.56	10.66	NONE	NONE	NONE	NONE	NONE	Group4172	0	0.08	Group4053	4.05e-129	0
cluster4237	Group6661	7.61e-77	0.43	0	0.62	N/A	N/A	Group6082	8.62e-24	0	N/A	N/A	NONE	NONE	NONE	NONE	NONE	NONE
cluster4240	NONE	NONE	NONE	NONE	NONE	NONE	NONE	Group2772	1.51e-25	0	13.7467	13.7467	Group2919	9.8e-21	0.74	NONE	NONE	NONE
cluster4244	Group9980	1.16e-47	N/A	N/A	0	N/A	N/A	NONE	NONE	NONE	NONE	NONE	Group4396	1.35e-46	0	NONE	NONE	NONE
cluster4245	NONE	NONE	NONE	NONE	NONE	NONE	NONE	Group1614	1.05e-49	N/A	14.08	N/A	Group1861	1.01e-29	0	NONE	NONE	NONE
cluster4248	Group7851	2.34e-170	0.89	0.09	0.355	N/A	N/A	NONE	NONE	NONE	NONE	NONE	Group1122	1.01e-165	0	NONE	NONE	NONE
cluster4250	Group3998	1.86e-83	0.3	0	0.225	19.605	16.94	Group2317	8.95e-110	0.43	N/A	N/A	Group1591	3.59e-68	0.93	NONE	NONE	NONE
cluster4252	Group10389	1.4e-38	N/A	0	0.235	N/A	N/A	NONE	NONE	NONE	NONE	NONE	Group4402	5.87e-31	0.62	NONE	NONE	NONE
cluster4253	Group7756	9.5e-102	N/A	0.48	0.32	12.82	12.82	Group2537	1.76e-120	N/A	14.33	N/A	NONE	NONE	NONE	Group6294	8.73e-35	0
cluster4267	Group1783	0	N/A	0.04	0.44	16.95	17.195	Group4280	3.45e-26	0	N/A	N/A	NONE	NONE	NONE	NONE	NONE	NONE
cluster4275	Group7209	7.7e-61	N/A	0	0.21	N/A	N/A	NONE	NONE	NONE	NONE	NONE	Group306	7.99e-33	0	NONE	NONE	NONE
cluster4278	Group8433	5.54e-16	0	0.12	0.095	N/A	N/A	Group1611	1.02e-57	0.08	27.68	27.74	Group1165	2.01e-53	0.37	NONE	NONE	NONE
cluster4279	Group5005	0	N/A	N/A	0	15.6	15.81	Group5875	0	0	N/A	N/A	NONE	NONE	NONE	NONE	NONE	NONE
cluster4280	Group9138	2.48e-40	0	0.07	0.0575	N/A	N/A	Group2244	1.95e-48	0	N/A	N/A	NONE	NONE	NONE	Group6189	1.25e-48	0
cluster4297	Group6470	1.71e-18	N/A	0.25	14.465	N/A	N/A	NONE	NONE	NONE	NONE	NONE	Group2936	2.28e-86	0.12	NONE	NONE	NONE
cluster4299	NONE	NONE	NONE	NONE	NONE	NONE	NONE	Group74	3.66e-50	0.87	37.92	33.88	Group1420	9.81e-79	0.17	NONE	NONE	NONE
cluster4301	Group6910	1.1e-69	N/A	N/A	0	N/A	N/A	NONE	NONE	NONE	NONE	NONE	Group2475	7.59e-62	0.1	NONE	NONE	NONE
cluster4305	Group8843	1.03e-47	N/A	0	0	10.66	10.66	Group1432	2.71e-48	0.15	N/A	N/A	NONE	NONE	NONE	Group5565	2.72e-38	0
cluster4311	Group8167	0	0.18	0.21	0.455	6.905	6.465	Group4830	0	N/A	12.65	N/A	Group86	0	0	Group7233	2.02e-133	0
cluster4312	Group5833	4.94e-17	N/A	0	9.39	N/A	N/A	Group5806	6.75e-30	N/A	23.01	N/A	NONE	NONE	NONE	Group1878	1.17e-46	0
cluster4319	Group1207	0	0	0	0	11.365	11.13	Group4535	1.64e-83	0.66	nan	13.17	Group5044	0	0	Group6585	7.64e-111	0
cluster4324	Group4470	4.71e-39	0	0.47	0.05	N/A	N/A	Group4363	2.19e-30	0.355	28.32	27.49	NONE	NONE	NONE	NONE	NONE	NONE
cluster4325	Group1286	2.03e-111	0.27	0.73	0.32	18.795	18.84	Group2594	2.46e-42	0	N/A	N/A	NONE	NONE	NONE	Group4194	2.31e-48	0
cluster4329	Group2531	1.54e-37	0	0	0.1275	17.02	15.57	Group2763	1.92e-21	0.61	N/A	N/A	Group5224	8.96e-41	0.11	NONE	NONE	NONE
cluster4331	Group9210	3.37e-31	N/A	0.34	0.06	N/A	N/A	NONE	NONE	NONE	NONE	NONE	Group3217	8.35e-38	0.21	Group226	3.56e-61	0
cluster4339	Group1601	5.61e-96	0	0	0	N/A	N/A	NONE	NONE	NONE	NONE	NONE	Group563	9.61e-130	0	Group2849	0	0
cluster4340	NONE	NONE	NONE	NONE	NONE	NONE	NONE	Group3311	2.59e-173	0	15.23	17.99	Group3071	3.4e-32	0	NONE	NONE	NONE
cluster3501	Group2830	5.32e-47	0	1.67	0.4175	8.34	8.675	Group4445	7.2e-44	0	21.67	21.67	Group536	4e-53	0	NONE	NONE	NONE
cluster4342	Group10364	3.28e-75	N/A	0	0	12.22	12.22	Group4695	0	0.11	16.32	16.38	Group1195	1.37e-105	0	NONE	NONE	NONE
cluster4346	Group2363	8.52e-96	N/A	0	0.255	15.65	15.445	Group3249	1.78e-111	0.41	14.69	15.8	Group1923	5.96e-97	0.48	NONE	NONE	NONE
cluster4348	Group10744	2.65e-30	N/A	0	0	11.9	12.415	Group1978	1.79e-51	0	N/A	N/A	Group1829	4.93e-53	0	NONE	NONE	NONE
cluster4349	Group5062	4.94e-47	0	N/A	0	8.42	8.42	NONE	NONE	NONE	NONE	NONE	Group1564	4.17e-33	1.95	NONE	NONE	NONE
cluster4352	Group9009	5.59e-124	0.35	0	0.175	11.365	11.97	NONE	NONE	NONE	NONE	NONE	Group1595	2.07e-128	0	Group5341	4.01e-48	0
cluster4353	Group7754	0	N/A	0	0.05	8.37	8.335	Group3238	0	N/A	13.85	N/A	NONE	NONE	NONE	NONE	NONE	NONE
cluster4359	Group2299	3.9e-31	N/A	0	0	10.53	10.605	NONE	NONE	NONE	NONE	NONE	Group1197	1.2e-47	0.08	NONE	NONE	NONE
cluster4361	Group5085	1.08e-45	0	0.12	0.0716667	14.51	14.85	Group404	2.48e-60	0.295	23	22.45	Group4736	5.24e-62	0.27	NONE	NONE	NONE
cluster4366	Group9751	1.83e-37	N/A	N/A	0	5.83	5.6	Group702	3.37e-39	0	22.69	14.91	Group1384	1.76e-42	0	Group6522	3.76e-34	0
cluster4369	Group2946	3.41e-41	N/A	0.07	0.165	N/A	N/A	Group1716	1.86e-111	N/A	20.86	N/A	NONE	NONE	NONE	Group6902	3.56e-69	0
cluster4370	Group10830	1.03e-19	N/A	N/A	0.16	N/A	N/A	NONE	NONE	NONE	NONE	NONE	Group2278	6.43e-97	0	Group1163	9.25e-48	0
cluster4371	Group116	1.91e-144	N/A	N/A	0.11	14.68	14.49	Group4270	0	0.19	17.62	19.2	Group2121	0	0.06	NONE	NONE	NONE
cluster4374	NONE	NONE	NONE	NONE	NONE	NONE	NONE	Group2150	0	0	15.09	17.98	Group1016	0	0.08	NONE	NONE	NONE
cluster4382	Group2013	4.19e-26	N/A	0.08	0.04	N/A	N/A	Group3785	2.38e-68	0.2	N/A	N/A	NONE	NONE	NONE	Group5044	2.26e-66	0
cluster4388	Group5024	0	0	0	0	11.015	10.39	NONE	NONE	NONE	NONE	NONE	Group295	0	0	NONE	NONE	NONE
cluster4398	Group940	2.63e-48	0.08	0	0.04	16.955	15.66	Group3948	9.73e-47	0.48	N/A	N/A	Group5227	1.93e-92	0	Group2689	5.84e-25	0
cluster4402	Group329	3.34e-50	N/A	0.19	0.28	N/A	N/A	NONE	NONE	NONE	NONE	NONE	Group1904	7.16e-58	1.69	NONE	NONE	NONE
cluster4406	NONE	NONE	NONE	NONE	NONE	NONE	NONE	Group6254	2.46e-102	0.31	30.89	22.47	Group5181	2.09e-47	0.18	NONE	NONE	NONE
cluster4413	Group10617	5.51e-78	0.36	0.1	0.175	N/A	N/A	Group3565	3.24e-110	1.28	N/A	N/A	Group1995	1.68e-86	0.24	NONE	NONE	NONE
cluster4416	Group9885	3.29e-129	N/A	0	0	N/A	N/A	NONE	NONE	NONE	NONE	NONE	Group738	1.59e-134	0	Group6313	4.01e-68	0
cluster4419	Group7707	8.84e-36	N/A	0	0	14.74	15.09	Group675	1.15e-39	0	N/A	N/A	Group5299	1.41e-42	0.12	NONE	NONE	NONE
cluster4420	Group3656	9.77e-117	N/A	0	0.14	7.71	7.98	Group1261	2.75e-76	0	17.29	17.3	NONE	NONE	NONE	NONE	NONE	NONE
cluster4421	NONE	NONE	NONE	NONE	NONE	NONE	NONE	Group2109	1.15e-37	0	N/A	N/A	Group3550	6.69e-107	0.12	Group2532	6.42e-40	0
cluster4423	Group10025	9.29e-62	N/A	0	0	N/A	N/A	NONE	NONE	NONE	NONE	NONE	Group4864	2.72e-65	0	Group2029	1.35e-26	0.7
cluster3498	Group8631	4.52e-44	0	0	0	17.015	17.11	Group394	3.67e-46	0	19.2	17.75	Group4379	2.92e-45	0.14	NONE	NONE	NONE
cluster4425	Group9552	2.97e-23	N/A	0	0	N/A	N/A	Group2913	1.73e-33	N/A	15.79	N/A	NONE	NONE	NONE	NONE	NONE	NONE
cluster4427	Group1154	2.69e-29	N/A	0	0	N/A	N/A	NONE	NONE	NONE	NONE	NONE	Group1673	3.24e-73	0	NONE	NONE	NONE
cluster4435	Group10480	1.33e-22	N/A	0.29	0.31	N/A	N/A	Group5710	7.46e-38	0	N/A	N/A	NONE	NONE	NONE	NONE	NONE	NONE
cluster4437	NONE	NONE	NONE	NONE	NONE	NONE	NONE	Group2591	4.09e-30	N/A	19.91	N/A	Group4219	7.6e-34	0	Group3675	1.7e-45	0.32
cluster4443	Group10339	3.37e-22	N/A	0	0.09	N/A	N/A	Group4729	2.11e-40	0	22.89	22.89	NONE	NONE	NONE	NONE	NONE	NONE
cluster4446	Group2135	7.21e-71	0.29	0.26	0.3075	N/A	N/A	NONE	NONE	NONE	NONE	NONE	Group212	1.43e-105	0.22	NONE	NONE	NONE
cluster4447	Group20	1.01e-25	N/A	0	0.15	N/A	N/A	NONE	NONE	NONE	NONE	NONE	Group2029	2.47e-29	0	NONE	NONE	NONE
cluster4457	Group2807	7.09e-60	N/A	0	0	9.79	9.79	NONE	NONE	NONE	NONE	NONE	Group621	1.43e-98	0	NONE	NONE	NONE
cluster4459	NONE	NONE	NONE	NONE	NONE	NONE	NONE	Group3507	5.58e-35	0.18	17.74	26.6	Group1820	8.54e-27	0	NONE	NONE	NONE
cluster4461	Group7324	2.64e-18	N/A	0	0.19	13.37	13.37	NONE	NONE	NONE	NONE	NONE	Group4407	1.39e-17	5.69	NONE	NONE	NONE
cluster4463	Group6191	6.39e-55	0	0	0	18.22	17.92	NONE	NONE	NONE	NONE	NONE	Group3571	8.89e-54	0	Group6859	1.28e-59	0
cluster4469	NONE	NONE	NONE	NONE	NONE	NONE	NONE	Group3653	3.51e-23	0	N/A	N/A	Group671	9.57e-34	18.95	NONE	NONE	NONE
cluster4470	Group10058	1.13e-65	N/A	N/A	0	6.22	6.22	Group5835	6.22e-67	N/A	12.59	N/A	Group166	5.95e-62	0	Group8079	2.05e-27	0
cluster4475	Group721	1.7e-125	0	0	0	13.32	14.75	Group817	6.34e-66	1.84	N/A	N/A	Group848	3.3e-102	0	Group6610	3.91e-61	0
cluster4476	NONE	NONE	NONE	NONE	NONE	NONE	NONE	Group3857	2.26e-66	N/A	23.64	N/A	Group2451	6.3e-73	0.14	NONE	NONE	NONE
cluster4481	Group6876	1.82e-74	N/A	0	0	14.76	14.76	NONE	NONE	NONE	NONE	NONE	Group3068	1.12e-81	0.675	Group61	4.6e-89	1.85
cluster4482	Group703	0	0	0	0.085	10.02	10.02	Group2014	0	N/A	14.81	N/A	Group2331	0	0	NONE	NONE	NONE
cluster4484	Group10937	2.63e-59	N/A	N/A	0	N/A	N/A	NONE	NONE	NONE	NONE	NONE	Group4300	9.62e-70	0.37	NONE	NONE	NONE
cluster4485	Group5461	1.85e-28	0.14	0	0.07	N/A	N/A	NONE	NONE	NONE	NONE	NONE	Group4070	9.86e-35	0.11	Group7751	8.78e-49	0
cluster4486	NONE	NONE	NONE	NONE	NONE	NONE	NONE	Group1127	0	N/A	N/A	22.35	Group2481	6.27e-148	52.43	NONE	NONE	NONE
cluster4495	Group1250	3.33e-119	nan	0	0.13	N/A	N/A	Group660	1.6e-47	0	N/A	N/A	NONE	NONE	NONE	NONE	NONE	NONE
cluster4498	Group6435	4.97e-152	0	0.11	0.065	8.735	8.48	Group3140	0	0.11	14.56	14.44	NONE	NONE	NONE	NONE	NONE	NONE
cluster4499	Group3886	3.13e-63	0.36	0	0.313333	N/A	N/A	NONE	NONE	NONE	NONE	NONE	Group3175	9.67e-71	0	Group5144	8.5e-127	0
cluster4500	NONE	NONE	NONE	NONE	NONE	NONE	NONE	Group1278	0	0.53	27.11	23.02	Group5025	0	0.09	NONE	NONE	NONE
cluster4506	Group10371	1.73e-28	N/A	0	0.255	N/A	N/A	Group4135	1.05e-43	0.28	N/A	N/A	Group4828	8.01e-44	0.2	NONE	NONE	NONE
cluster4507	Group10048	6.71e-30	0	0	0	11.15	11.81	NONE	NONE	NONE	NONE	NONE	Group3559	3.09e-50	0	Group7536	8.63e-90	0
cluster4508	NONE	NONE	NONE	NONE	NONE	NONE	NONE	Group3280	3.03e-125	0	20.27	18.6	Group4254	1.46e-143	0.26	Group1373	4.12e-97	0
cluster4513	Group4230	1.82e-64	N/A	0	0	15.78	16.805	Group5386	1.04e-82	0.3	17.94	18.52	Group3828	1.44e-90	0	NONE	NONE	NONE
cluster4514	Group8091	2.26e-62	N/A	0.1	0	N/A	N/A	NONE	NONE	NONE	NONE	NONE	Group833	3.55e-54	0	NONE	NONE	NONE
cluster4516	NONE	NONE	NONE	NONE	NONE	NONE	NONE	Group5299	1.38e-34	0.44	N/A	N/A	Group791	4.45e-39	0	Group3742	1.19e-46	0
cluster4518	NONE	NONE	NONE	NONE	NONE	NONE	NONE	Group2161	4.56e-53	0	N/A	N/A	Group3192	3.19e-26	0	NONE	NONE	NONE
cluster4521	NONE	NONE	NONE	NONE	NONE	NONE	NONE	Group3475	0	0	N/A	N/A	Group1692	6.67e-38	1.88	NONE	NONE	NONE
cluster4522	Group6463	6.92e-44	N/A	0	0	11.65	11.65	Group6484	5.75e-22	0.32	N/A	N/A	Group1874	3.76e-64	0	NONE	NONE	NONE
cluster4524	NONE	NONE	NONE	NONE	NONE	NONE	NONE	Group5218	1.75e-57	0	N/A	N/A	Group4850	2.96e-60	0.18	NONE	NONE	NONE
cluster4528	Group1489	1.5e-54	0.13	0.21	0.241667	15.3033	15.32	Group4396	9.26e-66	0	N/A	N/A	Group3160	2.29e-65	0	NONE	NONE	NONE
cluster4533	NONE	NONE	NONE	NONE	NONE	NONE	NONE	Group5329	0	0.23	13.23	12.77	Group4152	6.01e-137	2.65	Group6712	4.39e-80	0
cluster4535	Group8483	1.47e-19	N/A	N/A	0	N/A	N/A	NONE	NONE	NONE	NONE	NONE	Group4936	5.07e-30	7.29	NONE	NONE	NONE
cluster2898	Group9990	2.18e-42	0	0	0.37	7.41	7.78	Group669	8.1e-73	0	17.67	17.67	Group5113	5.47e-60	0	NONE	NONE	NONE
cluster4544	NONE	NONE	NONE	NONE	NONE	NONE	NONE	Group4017	2.04e-16	0.25	N/A	N/A	Group53	2.91e-50	2.08	NONE	NONE	NONE
cluster4547	Group10287	0	N/A	0	0	13.62	13.695	Group4512	1.38e-42	0	50	16.06	Group2622	0	0.05	NONE	NONE	NONE
cluster4550	Group10323	1.04e-67	N/A	0	0	N/A	N/A	NONE	NONE	NONE	NONE	NONE	Group1817	1.59e-79	0	NONE	NONE	NONE
cluster4551	Group1004	3.12e-83	0	0	0.0775	12.525	13.47	Group3487	2.11e-40	0	N/A	N/A	NONE	NONE	NONE	Group7141	3.07e-176	0
cluster4552	NONE	NONE	NONE	NONE	NONE	NONE	NONE	Group83	2.26e-42	N/A	17.63	N/A	Group4208	3.2e-26	0	NONE	NONE	NONE
cluster4556	NONE	NONE	NONE	NONE	NONE	NONE	NONE	Group413	6.8e-85	0	N/A	N/A	Group3067	5.08e-117	0.21	Group2869	7.13e-32	0
cluster4557	NONE	NONE	NONE	NONE	NONE	NONE	NONE	Group1337	2.63e-92	0	15.5	15.5	Group3504	6.02e-105	0	NONE	NONE	NONE
cluster4559	Group4566	8.73e-130	0	0	0.175	14.335	12.405	Group6470	1.28e-56	0	N/A	N/A	NONE	NONE	NONE	NONE	NONE	NONE
cluster4563	Group8903	8.01e-91	N/A	0	0	8.7	9.605	Group3951	2.13e-76	0.35	N/A	N/A	Group1103	2.46e-78	0	NONE	NONE	NONE
cluster4564	Group5150	3.55e-59	0.14	0.8	0.27	N/A	N/A	Group6498	5.04e-61	0.12	15.25	15.09	NONE	NONE	NONE	NONE	NONE	NONE
cluster4572	Group9237	8.09e-122	0	0.08	0.05	N/A	N/A	Group2171	1.46e-43	0.22	N/A	N/A	Group3694	8.55e-123	0.06	NONE	NONE	NONE
cluster3297	Group1378	4.68e-41	0	0.16	0.08	13.04	13.04	Group887	5.46e-126	0	17.84	17.84	Group1548	3.38e-131	0.21	NONE	NONE	NONE
cluster4578	Group4654	1.23e-136	0	0	0.21	N/A	N/A	Group1509	1.1e-66	0	N/A	N/A	Group129	3.13e-105	0	Group877	2.67e-86	0.28
cluster4582	Group472	9.88e-33	N/A	0	0	N/A	N/A	Group5750	3.53e-29	0.15	N/A	N/A	NONE	NONE	NONE	NONE	NONE	NONE
cluster4584	Group8831	1.76e-93	0.65	0	0.4	N/A	N/A	Group6702	5.22e-95	0	15.92	15.59	Group5161	1.62e-114	0.15	Group3153	5.46e-37	0.39
cluster4588	Group6548	4.13e-148	N/A	0	0.105	17.26	17.44	NONE	NONE	NONE	NONE	NONE	Group1712	3.6e-91	0.27	NONE	NONE	NONE
cluster4590	Group8054	8.34e-24	N/A	0.22	0.11	18.27	18.27	NONE	NONE	NONE	NONE	NONE	Group3153	1.22e-32	0	NONE	NONE	NONE
cluster4591	Group8922	5.65e-38	N/A	0	0.33	8.84	8.46	NONE	NONE	NONE	NONE	NONE	Group3481	2.85e-45	0	NONE	NONE	NONE
cluster4593	Group8648	2.95e-86	0	0	0	N/A	N/A	NONE	NONE	NONE	NONE	NONE	Group2557	8.58e-101	0.12	NONE	NONE	NONE
cluster4599	NONE	NONE	NONE	NONE	NONE	NONE	NONE	Group1814	5.58e-26	0.83	N/A	N/A	Group98	9.67e-20	0	NONE	NONE	NONE
cluster4601	NONE	NONE	NONE	NONE	NONE	NONE	NONE	Group2363	1.75e-27	0	N/A	N/A	Group385	2.17e-49	0	NONE	NONE	NONE
cluster4609	NONE	NONE	NONE	NONE	NONE	NONE	NONE	Group4200	5.39e-30	N/A	14.33	N/A	Group430	2.26e-19	0.11	Group2049	6.92e-47	0
cluster4612	Group477	1.34e-129	N/A	0	0	7.78	7.78	Group2394	1.24e-152	0	10.8	10.8	NONE	NONE	NONE	NONE	NONE	NONE
cluster4617	NONE	NONE	NONE	NONE	NONE	NONE	NONE	Group343	1.25e-29	0	N/A	N/A	Group1763	1.26e-29	0	NONE	NONE	NONE
cluster4617	Group2503	7.82e-27	0	0	0	12.01	12.01	Group2098	4.68e-47	0.5	N/A	N/A	Group4685	4.86e-106	0.17	NONE	NONE	NONE
cluster4341	Group1183	1.38e-37	0.27	0.11	0.055	12.38	12.38	Group3278	0	0.13	19.73	19.66	Group1251	0	0	NONE	NONE	NONE
cluster4620	Group983	1.14e-30	N/A	N/A	0	N/A	N/A	Group1979	1.13e-89	0.79	N/A	N/A	NONE	NONE	NONE	NONE	NONE	NONE
cluster4622	NONE	NONE	NONE	NONE	NONE	NONE	NONE	Group1922	3.81e-49	0	N/A	N/A	Group4091	3.88e-42	0	NONE	NONE	NONE
cluster4626	Group6446	4.01e-101	N/A	0.04	0	18.48	18.48	NONE	NONE	NONE	NONE	NONE	Group3678	0	0.05	NONE	NONE	NONE
cluster4628	Group4029	3.87e-36	N/A	N/A	0	N/A	N/A	Group1173	3.85e-73	0.34	N/A	N/A	Group3903	5.39e-48	0	NONE	NONE	NONE
cluster3609	Group10016	2.89e-23	0	0.05	0.0125	12.91	12.79	Group5786	7.65e-23	0.1	19.17	19.12	Group2641	1.09e-25	0	NONE	NONE	NONE
cluster4631	Group8485	2.75e-36	0.19	0.08	0.1075	N/A	N/A	Group4533	3.61e-38	0	N/A	N/A	NONE	NONE	NONE	NONE	NONE	NONE
cluster4633	Group6323	3.93e-34	N/A	0	0.055	N/A	N/A	Group4239	1.08e-20	0	N/A	N/A	NONE	NONE	NONE	NONE	NONE	NONE
cluster4634	Group4692	1.04e-131	0	0	0	15.31	15.185	NONE	NONE	NONE	NONE	NONE	Group4605	0	0	NONE	NONE	NONE
cluster4635	Group1308	8.23e-36	0	0	0.13	N/A	N/A	NONE	NONE	NONE	NONE	NONE	Group5273	8.23e-113	0	NONE	NONE	NONE
cluster4636	Group7753	1.27e-16	N/A	0	0	11.04	11.04	NONE	NONE	NONE	NONE	NONE	Group3341	2.33e-46	0.09	NONE	NONE	NONE
cluster4638	Group7500	4.28e-27	N/A	0	2.415	N/A	N/A	NONE	NONE	NONE	NONE	NONE	Group3613	1.71e-33	0	Group78	0	0
cluster4641	Group4555	2.35e-49	N/A	0	0.045	N/A	N/A	Group6465	1.23e-55	0.4	N/A	N/A	Group550	4.7e-55	0.09	NONE	NONE	NONE
cluster4644	Group10990	1.53e-61	N/A	N/A	0	N/A	N/A	Group6738	2.79e-27	0	N/A	N/A	NONE	NONE	NONE	Group3494	1.75e-109	0
cluster4648	Group7671	4.35e-82	N/A	0	0.21	N/A	N/A	Group4996	1.45e-101	0	13.57	13.71	NONE	NONE	NONE	NONE	NONE	NONE
cluster4649	Group2171	7.8e-57	0.27	0.07	0.225	N/A	N/A	NONE	NONE	NONE	NONE	NONE	Group2774	6e-60	0	NONE	NONE	NONE
cluster4650	Group2738	1.07e-105	N/A	0	0.26	19.33	19.365	Group3862	5.04e-33	0	N/A	N/A	NONE	NONE	NONE	NONE	NONE	NONE
cluster4652	Group3579	1.11e-101	0	0	0.153333	N/A	N/A	Group2532	3.03e-30	0	N/A	N/A	Group5046	5.6e-37	0.3	NONE	NONE	NONE
cluster4653	Group2934	1.39e-141	0.15	0.07	0.4	18.41	18.225	Group3492	4.16e-77	0	22.66	21.79	NONE	NONE	NONE	Group7035	NONE	NONE
		TOTAL	209	449	508	299	304			388	221	174			532			193
